# Supplementary material for: 1,1′-[2,3,5,6-Tetra­methyl-p-phenyl­ene­bis(methyl­eneoxy)]di-1H-benzotriazole
Source: Acta Crystallogr Sect E Struct Rep Online. 2009 Mar 28;65(Pt 4):o918. doi: 10.1107/S1600536809010782 (PMC2969066; doi:10.1107/S1600536809010782)
Supplement: Supplementary file 1 [file e-65-0o918-sup1.cif]

##############################################################################
###                                                                        ###
###        Electronic paper (Acta Crystallographica Section E)             ###
###                                                                        ###
##############################################################################
#                                                                            #
# This CIF contains the data in a paper accepted for publication in Acta     #
# Crystallographica Section E. It conforms to the requirements of Notes      #
# for Authors for Section E, and has been peer reviewed under the auspices   #
# of the IUCr Commission on Journals.                                        #
#                                                                            #
# Full details of the Crystallographic Information File format               #
# are given in the paper "The Crystallographic Information File (CIF):       #
# a New Standard Archive File for Crystallography" by S. R. Hall, F. H.      #
# Allen and I. D. Brown [Acta Cryst. (1991), A47, 655-685].                  #
#                                                                            #
# The current version of the core CIF dictionary is obtainable from          #
# ftp://ftp.iucr.org/pub/cif_core.dic. The current version number is 2.4.    #
#                                                                            #
# Software is freely available for graphical display of the structure(s) in  #
# this CIF.  For information consult the CIF home page http://www.iucr.org/  #
# cif/home.html                                                              #
#                                                                            #
# This file may be used for bona fide research purposes within the           #
# scientific community so long as proper attribution is given to the journal # 
# article from which it was obtained.                                        #
#                                                                            #
##############################################################################
                                             
data_global
_audit_creation_method     'form.cif (version 2.0)'
_journal_data_validation_number     ?
_journal_date_recd_electronic     2009-03-23
_journal_date_accepted     2009-03-24
_journal_name_full     'Acta Crystallographica, Section E'
_journal_year     2009
_journal_volume     65
_journal_issue      1
_journal_page_first     o918
_journal_page_last     o918
_journal_paper_category     QO
_journal_coeditor_code     BT2912
_publ_contact_author_name     'Ravindran Durai Nayagam, B'
_publ_contact_author_address
;
      X-ray Crystallography Unit
      School of Physics
      Universiti Sains Malaysia
      11800 USM, Penang
      MALAYSIA
;
_publ_contact_author_email     'b_ravidurai@yahoo.com'
_publ_contact_author_fax     '?'
_publ_contact_author_phone     '+91944329038'
_publ_section_title
;\
1,1'-[2,3,5,6-Tetramethyl-<i>p</i>-phenylenebis(methyleneoxy)]\
di-1<i>H</i>-benzotriazole
;
loop_
    _publ_author_name
    _publ_author_address
    'Ravindran Durai Nayagam, B.'
;
     Department of Chemistry
     Popes College
     Sawyerpuram 628 251
     Tamilnadu
     India
;
    'Samuel Robinson Jebas'
;
     Department of Physics
     Karunya University
     Karunya Nagar
     Coimbatore 641 114
     India
;
    'Caroline Daisy'
;
    Department of Chemistry
    Popes College
    Sawyerpuram 628 251
    Tamilnadu
    India
;
    'Dieter Schollmeyer'
;
    Institut f\"ur Organische Chemie
    Universit\"at Mainz
    Duesbergweg 10-14
    55099 Mainz
    Germany
;
data_I
_audit_creation_method     SHELXL-97
_chemical_name_systematic
;
1,1'-[2,3,5,6-Tetramethyl-<i>p</i>-phenylenebis(methyleneoxy)]di-1<i>H</i>-
benzotriazole
;
_chemical_name_common
;
;
_chemical_formula_moiety     'C24 H24 N6 O2'
_chemical_formula_sum     'C24 H24 N6 O2'
_chemical_formula_iupac     'C24 H24 N6 O2'
_chemical_formula_weight     428.49
_chemical_melting_point     ?
_symmetry_cell_setting     monoclinic
_symmetry_space_group_name_H-M     'P 21/c'
_symmetry_space_group_name_Hall     '-P 2ybc'
loop_
    _symmetry_equiv_pos_as_xyz
    'x, y, z'
    '-x, y+1/2, -z+1/2'
    '-x, -y, -z'
    'x, -y-1/2, z-1/2'
_cell_length_a     9.3895(6)
_cell_length_b     7.5960(2)
_cell_length_c     15.7471(13)
_cell_angle_alpha     90.00
_cell_angle_beta     110.770(3)
_cell_angle_gamma     90.00
_cell_volume     1050.13(11)
_cell_formula_units_Z     2
_cell_measurement_reflns_used     25
_cell_measurement_theta_min     65
_cell_measurement_theta_max     70
_cell_measurement_temperature     193(2)
_exptl_crystal_description     block
_exptl_crystal_colour     colourless
_exptl_crystal_size_max     0.51
_exptl_crystal_size_mid     0.26
_exptl_crystal_size_min     0.19
_exptl_crystal_density_diffrn     1.355
_exptl_crystal_density_meas     ?
_exptl_crystal_density_method     'not measured'
_exptl_crystal_F_000     452
_exptl_absorpt_coefficient_mu     0.727
_exptl_absorpt_correction_type     psi-scan
_exptl_absorpt_process_details     '(CORINC; Draeger & Gattow, 1971)'
_exptl_absorpt_correction_T_min     0.7071
_exptl_absorpt_correction_T_max     0.8730
_exptl_special_details
;
;
_diffrn_ambient_temperature     193(2)
_diffrn_radiation_type     CuK\a
_diffrn_radiation_wavelength     1.54178
_diffrn_radiation_monochromator     graphite
_diffrn_measurement_device_type     'Enraf--Nonius CAD-4'
_diffrn_measurement_device     '\k-geometry diffractometer'
_diffrn_measurement_method     \w/2\q
_diffrn_detector_area_resol_mean     ?
_diffrn_reflns_number     2075
_diffrn_reflns_av_R_equivalents     0.0264
_diffrn_reflns_av_sigmaI/netI     0.0160
_diffrn_reflns_theta_min     5.04
_diffrn_reflns_theta_max     69.95
_diffrn_reflns_theta_full     69.95
_diffrn_measured_fraction_theta_max     0.999
_diffrn_measured_fraction_theta_full     0.999
_diffrn_reflns_limit_h_min     -11
_diffrn_reflns_limit_h_max     10
_diffrn_reflns_limit_k_min     0
_diffrn_reflns_limit_k_max     9
_diffrn_reflns_limit_l_min     0
_diffrn_reflns_limit_l_max     19
_diffrn_standards_number     3
_diffrn_standards_interval_count     ?
_diffrn_standards_interval_time     60
_diffrn_standards_decay_%     1
_refine_special_details
;
 Refinement of F^2^ against ALL reflections.  The weighted R-factor wR and
 goodness of fit S are based on F^2^, conventional R-factors R are based
 on F, with F set to zero for negative F^2^. The threshold expression of
 F^2^ > 2sigma(F^2^) is used only for calculating R-factors(gt) etc. and is
 not relevant to the choice of reflections for refinement.  R-factors based
 on F^2^ are statistically about twice as large as those based on F, and R-
 factors based on ALL data will be even larger.
;
_reflns_number_total     1996
_reflns_number_gt     1905
_reflns_threshold_expression     I>2\s(I)
_refine_ls_structure_factor_coef     Fsqd
_refine_ls_matrix_type     full
_refine_ls_R_factor_all     0.0533
_refine_ls_R_factor_gt     0.0519
_refine_ls_wR_factor_ref     0.1465
_refine_ls_wR_factor_obs     0.1450
_refine_ls_goodness_of_fit_ref     1.101
_refine_ls_restrained_S_all     1.101
_refine_ls_number_reflns     1996
_refine_ls_number_parameters     147
_refine_ls_number_restraints     0
_refine_ls_hydrogen_treatment     constr
_refine_ls_weighting_scheme     calc
_refine_ls_weighting_details
            'calc w=1/[\s^2^(Fo^2^)+(0.0832P)^2^+0.5P] where P=(Fo^2^+2Fc^2^)/3'
_atom_sites_solution_hydrogens     geom
_atom_sites_solution_primary     direct
_atom_sites_solution_secondary     difmap
_refine_ls_shift/su_max     0.000
_refine_ls_shift/su_mean     0.000
_refine_diff_density_max     0.315
_refine_diff_density_min     -0.330
_refine_ls_extinction_method     none
_refine_ls_extinction_coef     ?
loop_
    _atom_type_symbol
    _atom_type_description
    _atom_type_scat_dispersion_real
    _atom_type_scat_dispersion_imag
    _atom_type_scat_source
    'C' 'C' 0.0181 0.0091
                         'International Tables Vol C Tables 4.2.6.8 and 6.1.1.4'
    'H' 'H' 0.0000 0.0000
                         'International Tables Vol C Tables 4.2.6.8 and 6.1.1.4'
    'N' 'N' 0.0311 0.0180
                         'International Tables Vol C Tables 4.2.6.8 and 6.1.1.4'
    'O' 'O' 0.0492 0.0322
                         'International Tables Vol C Tables 4.2.6.8 and 6.1.1.4'
_computing_data_collection     'CAD-4 EXPRESS (Enraf--Nonius, 1994)'
_computing_cell_refinement     'CAD-4 EXPRESS (Enraf--Nonius, 1994)'
_computing_data_reduction     'CORINC (Draeger & Gattow, 1971)'
_computing_structure_solution     'SHELXS97 (Sheldrick, 2008)'
_computing_structure_refinement     'SHELXL97 (Sheldrick, 2008)'
_computing_molecular_graphics     'SHELXTL (Sheldrick, 2008)'
_computing_publication_material
;
SHELXTL (Sheldrick, 2008) and PLATON (Spek, 2009)
;
loop_
    _atom_site_type_symbol
    _atom_site_label
    _atom_site_fract_x
    _atom_site_fract_y
    _atom_site_fract_z
    _atom_site_U_iso_or_equiv
    _atom_site_adp_type
    _atom_site_calc_flag
    _atom_site_refinement_flags
    _atom_site_occupancy
    _atom_site_disorder_assembly
    _atom_site_disorder_group
    N N1 0.25022(16) -0.07614(18) 0.47932(9) 0.0302(3) Uani d . 1 . .
    N N2 0.17398(19) -0.1201(2) 0.53429(10) 0.0385(4) Uani d . 1 . .
    N N3 0.08837(19) -0.2555(2) 0.49841(11) 0.0408(4) Uani d . 1 . .
    C C4 0.10897(19) -0.2985(2) 0.41828(12) 0.0317(4) Uani d . 1 . .
    C C5 0.0438(2) -0.4308(2) 0.35473(14) 0.0396(4) Uani d . 1 . .
    H H5 -0.0276 -0.5118 0.3627 0.047 Uiso calc R 1 . .
    C C6 0.0873(2) -0.4389(3) 0.28015(13) 0.0408(5) Uani d . 1 . .
    H H6 0.0438 -0.5264 0.2353 0.049 Uiso calc R 1 . .
    C C7 0.1948(2) -0.3209(2) 0.26842(12) 0.0380(4) Uani d . 1 . .
    H H7 0.2212 -0.3309 0.2157 0.046 Uiso calc R 1 . .
    C C8 0.26238(19) -0.1922(2) 0.33068(12) 0.0321(4) Uani d . 1 . .
    H H8 0.3367 -0.1146 0.3235 0.039 Uiso calc R 1 . .
    C C9 0.21514(17) -0.1820(2) 0.40554(11) 0.0270(4) Uani d . 1 . .
    O O10 0.34983(13) 0.06259(15) 0.50086(8) 0.0317(3) Uani d . 1 . .
    C C11 0.27184(18) 0.2246(2) 0.45748(11) 0.0296(4) Uani d . 1 . .
    H H11A 0.1907 0.2561 0.4812 0.036 Uiso calc R 1 . .
    H H11B 0.2253 0.2087 0.3909 0.036 Uiso calc R 1 . .
    C C12 0.39164(17) 0.3661(2) 0.48003(10) 0.0248(4) Uani d . 1 . .
    C C13 0.47071(18) 0.3997(2) 0.42060(10) 0.0259(4) Uani d . 1 . .
    C C14 0.42305(17) 0.4639(2) 0.55983(10) 0.0255(4) Uani d . 1 . .
    C C15 0.4428(2) 0.2893(2) 0.33658(12) 0.0381(4) Uani d . 1 . .
    H H15A 0.3797 0.3554 0.2830 0.057 Uiso calc R 1 . .
    H H15B 0.3901 0.1806 0.3416 0.057 Uiso calc R 1 . .
    H H15C 0.5404 0.2601 0.3305 0.057 Uiso calc R 1 . .
    C C16 0.3446(2) 0.4206(3) 0.62620(13) 0.0397(5) Uani d . 1 . .
    H H16A 0.4183 0.4283 0.6884 0.060 Uiso calc R 1 . .
    H H16B 0.3032 0.3009 0.6147 0.060 Uiso calc R 1 . .
    H H16C 0.2616 0.5044 0.6185 0.060 Uiso calc R 1 . .
loop_
    _atom_site_aniso_label
    _atom_site_aniso_U_11
    _atom_site_aniso_U_22
    _atom_site_aniso_U_33
    _atom_site_aniso_U_12
    _atom_site_aniso_U_13
    _atom_site_aniso_U_23
    N1 0.0380(7) 0.0273(7) 0.0337(7) -0.0030(6) 0.0229(6) 0.0022(5)
    N2 0.0543(9) 0.0351(8) 0.0403(8) -0.0001(7) 0.0344(7) 0.0050(6)
    N3 0.0532(9) 0.0338(8) 0.0513(9) -0.0041(7) 0.0383(8) 0.0039(7)
    C4 0.0330(8) 0.0285(8) 0.0417(9) 0.0010(6) 0.0231(7) 0.0057(7)
    C5 0.0331(9) 0.0320(9) 0.0582(12) -0.0044(7) 0.0219(8) -0.0012(8)
    C6 0.0381(10) 0.0375(10) 0.0450(10) 0.0005(7) 0.0124(8) -0.0077(8)
    C7 0.0462(10) 0.0399(10) 0.0335(9) 0.0059(8) 0.0208(8) 0.0008(7)
    C8 0.0380(9) 0.0308(9) 0.0360(9) 0.0012(7) 0.0234(7) 0.0045(7)
    C9 0.0304(8) 0.0251(8) 0.0304(8) 0.0025(6) 0.0170(6) 0.0044(6)
    O10 0.0343(6) 0.0260(6) 0.0382(7) -0.0022(5) 0.0170(5) 0.0013(5)
    C11 0.0316(8) 0.0272(8) 0.0344(8) 0.0003(6) 0.0171(7) 0.0021(6)
    C12 0.0304(7) 0.0243(8) 0.0253(7) 0.0010(6) 0.0170(6) 0.0016(6)
    C13 0.0354(8) 0.0266(8) 0.0223(7) 0.0033(6) 0.0184(6) 0.0001(6)
    C14 0.0325(8) 0.0284(8) 0.0241(7) 0.0040(6) 0.0204(6) 0.0037(6)
    C15 0.0540(11) 0.0389(10) 0.0312(9) -0.0041(8) 0.0272(8) -0.0091(7)
    C16 0.0553(11) 0.0421(10) 0.0386(9) -0.0027(8) 0.0375(9) 0.0024(8)
_geom_special_details
;
 All esds (except the esd in the dihedral angle between two l.s. planes)
 are estimated using the full covariance matrix.  The cell esds are taken
 into account individually in the estimation of esds in distances, angles
 and torsion angles; correlations between esds in cell parameters are only
 used when they are defined by crystal symmetry.  An approximate (isotropic)
 treatment of cell esds is used for estimating esds involving l.s. planes.
;
loop_
    _geom_bond_atom_site_label_1
    _geom_bond_atom_site_label_2
    _geom_bond_site_symmetry_2
    _geom_bond_distance
    _geom_bond_publ_flag
    N1 N2 . 1.3465(18) ?
    N1 C9 . 1.354(2) ?
    N1 O10 . 1.3694(17) ?
    N2 N3 . 1.304(2) ?
    N3 C4 . 1.382(2) ?
    C4 C5 . 1.397(3) ?
    C4 C9 . 1.400(2) ?
    C5 C6 . 1.375(3) ?
    C5 H5 . 0.9500 ?
    C6 C7 . 1.410(3) ?
    C6 H6 . 0.9500 ?
    C7 C8 . 1.370(3) ?
    C7 H7 . 0.9500 ?
    C8 C9 . 1.401(2) ?
    C8 H8 . 0.9500 ?
    O10 C11 . 1.4707(19) ?
    C11 C12 . 1.504(2) ?
    C11 H11A . 0.9900 ?
    C11 H11B . 0.9900 ?
    C12 C14 . 1.399(2) ?
    C12 C13 . 1.409(2) ?
    C13 C14 3_666 1.394(2) ?
    C13 C15 . 1.509(2) ?
    C14 C13 3_666 1.394(2) ?
    C14 C16 . 1.5129(19) ?
    C15 H15A . 0.9800 ?
    C15 H15B . 0.9800 ?
    C15 H15C . 0.9800 ?
    C16 H16A . 0.9800 ?
    C16 H16B . 0.9800 ?
    C16 H16C . 0.9800 ?
loop_
    _geom_angle_atom_site_label_1
    _geom_angle_atom_site_label_2
    _geom_angle_atom_site_label_3
    _geom_angle_site_symmetry_1
    _geom_angle_site_symmetry_3
    _geom_angle
    _geom_angle_publ_flag
    N2 N1 C9 . . 112.41(14) ?
    N2 N1 O10 . . 120.24(13) ?
    C9 N1 O10 . . 127.34(13) ?
    N3 N2 N1 . . 107.67(14) ?
    N2 N3 C4 . . 108.54(14) ?
    N3 C4 C5 . . 131.05(16) ?
    N3 C4 C9 . . 108.58(15) ?
    C5 C4 C9 . . 120.37(16) ?
    C6 C5 C4 . . 117.17(16) ?
    C6 C5 H5 . . 121.4 ?
    C4 C5 H5 . . 121.4 ?
    C5 C6 C7 . . 121.79(17) ?
    C5 C6 H6 . . 119.1 ?
    C7 C6 H6 . . 119.1 ?
    C8 C7 C6 . . 122.08(16) ?
    C8 C7 H7 . . 119.0 ?
    C6 C7 H7 . . 119.0 ?
    C7 C8 C9 . . 115.90(15) ?
    C7 C8 H8 . . 122.1 ?
    C9 C8 H8 . . 122.1 ?
    N1 C9 C4 . . 102.80(14) ?
    N1 C9 C8 . . 134.53(15) ?
    C4 C9 C8 . . 122.67(16) ?
    N1 O10 C11 . . 110.19(11) ?
    O10 C11 C12 . . 106.29(12) ?
    O10 C11 H11A . . 110.5 ?
    C12 C11 H11A . . 110.5 ?
    O10 C11 H11B . . 110.5 ?
    C12 C11 H11B . . 110.5 ?
    H11A C11 H11B . . 108.7 ?
    C14 C12 C13 . . 120.49(15) ?
    C14 C12 C11 . . 119.57(14) ?
    C13 C12 C11 . . 119.94(14) ?
    C14 C13 C12 3_666 . 119.49(14) ?
    C14 C13 C15 3_666 . 119.67(14) ?
    C12 C13 C15 . . 120.84(15) ?
    C13 C14 C12 3_666 . 119.98(13) ?
    C13 C14 C16 3_666 . 119.62(14) ?
    C12 C14 C16 . . 120.38(15) ?
    C13 C15 H15A . . 109.5 ?
    C13 C15 H15B . . 109.5 ?
    H15A C15 H15B . . 109.5 ?
    C13 C15 H15C . . 109.5 ?
    H15A C15 H15C . . 109.5 ?
    H15B C15 H15C . . 109.5 ?
    C14 C16 H16A . . 109.5 ?
    C14 C16 H16B . . 109.5 ?
    H16A C16 H16B . . 109.5 ?
    C14 C16 H16C . . 109.5 ?
    H16A C16 H16C . . 109.5 ?
    H16B C16 H16C . . 109.5 ?
loop_
    _geom_torsion_atom_site_label_1
    _geom_torsion_atom_site_label_2
    _geom_torsion_atom_site_label_3
    _geom_torsion_atom_site_label_4
    _geom_torsion_site_symmetry_1
    _geom_torsion_site_symmetry_2
    _geom_torsion_site_symmetry_3
    _geom_torsion_site_symmetry_4
    _geom_torsion
    _geom_torsion_publ_flag
    C9 N1 N2 N3 . . . . 0.3(2) ?
    O10 N1 N2 N3 . . . . -179.78(14) ?
    N1 N2 N3 C4 . . . . -0.5(2) ?
    N2 N3 C4 C5 . . . . -179.59(18) ?
    N2 N3 C4 C9 . . . . 0.5(2) ?
    N3 C4 C5 C6 . . . . 179.40(18) ?
    C9 C4 C5 C6 . . . . -0.7(3) ?
    C4 C5 C6 C7 . . . . 0.9(3) ?
    C5 C6 C7 C8 . . . . 0.3(3) ?
    C6 C7 C8 C9 . . . . -1.6(3) ?
    N2 N1 C9 C4 . . . . -0.03(18) ?
    O10 N1 C9 C4 . . . . -179.88(14) ?
    N2 N1 C9 C8 . . . . -179.42(18) ?
    O10 N1 C9 C8 . . . . 0.7(3) ?
    N3 C4 C9 N1 . . . . -0.29(18) ?
    C5 C4 C9 N1 . . . . 179.80(15) ?
    N3 C4 C9 C8 . . . . 179.20(15) ?
    C5 C4 C9 C8 . . . . -0.7(3) ?
    C7 C8 C9 N1 . . . . -178.85(17) ?
    C7 C8 C9 C4 . . . . 1.9(2) ?
    N2 N1 O10 C11 . . . . -92.95(16) ?
    C9 N1 O10 C11 . . . . 86.90(18) ?
    N1 O10 C11 C12 . . . . -176.52(11) ?
    O10 C11 C12 C14 . . . . -88.45(17) ?
    O10 C11 C12 C13 . . . . 91.90(16) ?
    C14 C12 C13 C14 . . . 3_666 -2.3(3) ?
    C11 C12 C13 C14 . . . 3_666 177.30(13) ?
    C14 C12 C13 C15 . . . . 177.14(15) ?
    C11 C12 C13 C15 . . . . -3.2(2) ?
    C13 C12 C14 C13 . . . 3_666 2.4(3) ?
    C11 C12 C14 C13 . . . 3_666 -177.29(13) ?
    C13 C12 C14 C16 . . . . -176.44(15) ?
    C11 C12 C14 C16 . . . . 3.9(2) ?
loop_
    _geom_hbond_atom_site_label_D
    _geom_hbond_atom_site_label_H
    _geom_hbond_atom_site_label_A
    _geom_hbond_site_symmetry_A
    _geom_hbond_distance_DH
    _geom_hbond_distance_HA
    _geom_hbond_distance_DA
    _geom_hbond_angle_DHA
    C6 H6 Cg2 2_545 0.95 2.82 3.700(2) 154
