# Supplementary material for: 1,1′-[2,3,5,6-Tetra­methyl-p-phenyl­ene­bis(methyl­eneoxy)]di-1H-benzotriazole
Source: Acta Crystallogr Sect E Struct Rep Online. 2009 Mar 28;65(Pt 4):o918. doi: 10.1107/S1600536809010782 (PMC2969066; doi:10.1107/S1600536809010782)
Supplement: Supplementary file 2 [file e-65-0o918-Isup2.hkl]

#
# h,k,l, Fc-squared, Fo-squared, sigma(Fo-squared) and status flag
#
data_I
_shelx_title ' d2obt     P 21/c       R = 0.05'
_shelx_refln_list_code          4
_shelx_F_calc_maximum      126.95
_exptl_crystal_F_000       451.89
_reflns_d_resolution_high  0.8206
 
loop_
 _symmetry_equiv_pos_as_xyz
 'x, y, z'
 '-x, y+1/2, -z+1/2'
 '-x, -y, -z'
 'x, -y-1/2, z-1/2'
 
_cell_length_a     9.3895
_cell_length_b     7.5960
_cell_length_c    15.7471
_cell_angle_alpha  90.000
_cell_angle_beta  110.770
_cell_angle_gamma  90.000
 
_shelx_F_squared_multiplier     1.000
 
loop_
 _refln_index_h
 _refln_index_k
 _refln_index_l
 _refln_F_squared_calc
 _refln_F_squared_meas
 _refln_F_squared_sigma
 _refln_observed_status
   1   0   0      271.59      297.43     16.75 o
   2   0   0     1572.98     1248.68     47.68 o
   3   0   0       11.77       17.15      0.29 o
   4   0   0       21.50       13.43      0.40 o
   5   0   0       19.05       24.45      7.67 o
   6   0   0      643.60      567.58      4.62 o
   7   0   0      203.41      189.40      1.96 o
   8   0   0        0.06        0.49      0.28 o
   9   0   0        6.41        6.17      0.36 o
  10   0   0        8.41        7.41      0.31 o
   1   1   0     2202.84     2140.50     95.57 o
   2   1   0    16116.45    13343.66    314.79 o
   3   1   0      404.90      410.02     12.14 o
   4   1   0       49.01       69.36     10.06 o
   5   1   0       65.23       63.22      4.42 o
   6   1   0       74.77       94.83      6.57 o
   7   1   0       49.19       62.48      1.75 o
   8   1   0       66.56       58.40      0.97 o
   9   1   0       45.51       46.28      0.79 o
  10   1   0        6.89        5.83      0.20 o
   0   2   0      536.53      528.10      5.60 o
   1   2   0      486.54      544.91     23.74 o
   2   2   0      994.08     1062.93     32.32 o
   3   2   0     1418.15     1437.42     19.02 o
   4   2   0      152.38      195.38      2.02 o
   5   2   0       67.02       79.97      1.32 o
   6   2   0      185.22      188.94      4.84 o
   7   2   0       32.10       31.61      1.02 o
   8   2   0        4.41        4.61      0.25 o
   9   2   0        0.16       -0.06      0.19 o
  10   2   0       59.18       59.08      1.68 o
   1   3   0       46.43       48.21      1.49 o
   2   3   0     1453.54     1512.23     60.63 o
   3   3   0     1308.51     1412.65     10.55 o
   4   3   0        4.00        2.63      0.19 o
   5   3   0      537.04      535.77     12.18 o
   6   3   0        2.84        2.19      0.23 o
   7   3   0        2.59        6.08      1.78 o
   8   3   0      242.31      262.23      6.38 o
   9   3   0        0.09        0.70      0.30 o
  10   3   0        5.28        4.93      0.25 o
   0   4   0       10.52       13.97      0.40 o
   1   4   0      195.78      208.90      7.48 o
   2   4   0       74.73       59.52      0.84 o
   3   4   0       27.45       47.12      0.78 o
   4   4   0        8.43        2.65      0.23 o
   5   4   0      241.93      244.83     11.49 o
   6   4   0      245.66      222.39      2.42 o
   7   4   0       34.73       28.70      1.85 o
   8   4   0        5.71        4.88      0.39 o
   9   4   0       21.16       21.10      0.45 o
   1   5   0      243.11      246.20      2.33 o
   2   5   0      435.24      477.87     16.28 o
   3   5   0      274.68      282.25      2.73 o
   4   5   0      242.32      231.17      6.13 o
   5   5   0      144.72      165.92      1.96 o
   6   5   0        0.54       -0.03      0.24 o
   7   5   0      100.07       94.28      2.92 o
   8   5   0        1.14        2.17      0.60 o
   9   5   0        0.42        1.46      0.13 o
   0   6   0      577.93      531.93      6.39 o
   1   6   0        0.01        0.59      0.24 o
   2   6   0       59.42       47.37      0.86 o
   3   6   0      139.09      135.47      1.67 o
   4   6   0        2.70        5.91      0.68 o
   5   6   0      213.62      179.74      8.00 o
   6   6   0        0.04        0.35      0.20 o
   7   6   0       21.65       24.24      0.71 o
   8   6   0        3.58        3.34      0.34 o
   1   7   0       53.93       49.56      0.98 o
   2   7   0        8.10        7.20      0.31 o
   3   7   0      102.46       97.17      1.35 o
   4   7   0        3.75        4.27      0.44 o
   5   7   0       33.31       34.98      0.70 o
   6   7   0        0.31        0.25      0.16 o
   7   7   0        0.52        0.70      0.14 o
   0   8   0      303.87      315.24      4.21 o
   1   8   0        7.24        6.85      0.29 o
   2   8   0       70.72       70.22      3.15 o
   3   8   0       22.45       23.63      0.46 o
   4   8   0       17.68       16.28      0.36 o
   5   8   0        0.23        0.40      0.12 o
   1   9   0       80.70       88.19      2.89 o
   2   9   0        2.62        3.10      0.54 o
 -10   1   1       90.80       89.23      1.49 o
  -9   1   1        0.45        0.78      0.21 o
  -8   1   1       20.23       17.32      0.58 o
  -7   1   1        4.82        4.81      0.33 o
  -6   1   1      162.40      161.86      2.36 o
  -5   1   1       99.71       99.97      1.57 o
  -4   1   1      212.15      241.71      2.92 o
  -3   1   1      848.21      843.38      8.84 o
  -2   1   1     1250.41     1220.14     18.74 o
  -1   1   1      524.08      550.26      9.68 o
   0   1   1       91.59       94.17      1.14 o
   1   1   1      575.80      495.84     10.80 o
   2   1   1    13220.42     8231.25     94.80 o
   3   1   1      626.69      484.45      5.47 o
   4   1   1       25.73       32.70      0.87 o
   5   1   1       40.61       52.86      1.26 o
   6   1   1       44.88       53.43      1.38 o
   7   1   1      138.35      136.82      2.52 o
   8   1   1       60.45       56.77      1.47 o
   9   1   1       10.21       10.03      0.47 o
  10   1   1        3.67        5.42      0.31 o
 -10   2   1       27.27       26.20      0.72 o
  -9   2   1        0.61        2.04      0.24 o
  -8   2   1       84.05       83.99      1.65 o
  -7   2   1       17.07       17.15      0.57 o
  -6   2   1        4.10        3.47      0.29 o
  -5   2   1      141.18      163.80      2.33 o
  -4   2   1      548.45      653.95      7.19 o
  -3   2   1      235.56      230.15      2.79 o
  -2   2   1      342.84      357.90      3.98 o
  -1   2   1      154.11      140.84      1.72 o
   0   2   1      568.00      558.92      5.93 o
   1   2   1     6511.15     6908.08     80.78 o
   2   2   1      161.30      201.59      2.57 o
   3   2   1       63.07       56.87      1.15 o
   4   2   1     2697.33     2759.21     49.36 o
   5   2   1      157.28      172.90      2.79 o
   6   2   1       18.27       24.68      0.84 o
   7   2   1       45.72       59.71      1.61 o
   8   2   1        6.90        4.95      0.44 o
   9   2   1        0.11       -0.35      0.35 o
  10   2   1        0.33        0.73      0.20 o
 -10   3   1        0.03        0.31      0.13 o
  -9   3   1       28.78       34.27      0.93 o
  -8   3   1       62.11       56.77      1.34 o
  -7   3   1       98.82      107.90      1.97 o
  -6   3   1       15.98       15.71      0.55 o
  -5   3   1        4.78        3.72      0.27 o
  -4   3   1        3.86        9.24      0.38 o
  -3   3   1       16.38       25.58      0.69 o
  -2   3   1      592.65      652.79      7.09 o
  -1   3   1      190.86      184.56      2.30 o
   0   3   1       66.45       56.45      0.96 o
   1   3   1      103.90      114.15      1.65 o
   2   3   1      371.69      416.60      4.89 o
   3   3   1      491.18      544.60      6.36 o
   4   3   1     1325.72     1194.05     13.11 o
   5   3   1      172.73      188.99      3.05 o
   6   3   1        0.98        0.46      0.34 o
   7   3   1        2.18        3.78      0.44 o
   8   3   1       26.71       24.04      0.85 o
   9   3   1        2.12        1.36      0.29 o
  -9   4   1        0.97        1.03      0.21 o
  -8   4   1       31.96       33.03      0.97 o
  -7   4   1       65.19       68.96      1.54 o
  -6   4   1       48.08       43.74      1.18 o
  -5   4   1      106.96      107.19      1.96 o
  -4   4   1       51.23       62.49      1.33 o
  -3   4   1      210.74      220.96      3.00 o
  -2   4   1        0.29        1.90      0.20 o
  -1   4   1       31.15       24.67      0.66 o
   0   4   1      549.60      550.54      6.18 o
   1   4   1        4.32        6.71      0.31 o
   2   4   1      259.21      297.84      3.84 o
   3   4   1       85.19       92.85      1.76 o
   4   4   1       28.24       37.52      1.14 o
   5   4   1       39.33       46.92      1.36 o
   6   4   1      577.77      577.38      7.36 o
   7   4   1       76.74       87.80      2.01 o
   8   4   1        0.26        0.68      0.30 o
   9   4   1        0.47        0.69      0.23 o
  -9   5   1       63.11       63.15      1.13 o
  -8   5   1        3.70        5.23      0.31 o
  -7   5   1        5.08        2.95      0.29 o
  -6   5   1        0.00        0.72      0.24 o
  -5   5   1       70.26       70.36      1.56 o
  -4   5   1       77.51       80.60      1.65 o
  -3   5   1      173.35      149.74      2.39 o
  -2   5   1        0.16        1.17      0.22 o
  -1   5   1      165.84      160.33      2.37 o
   0   5   1       12.65       10.51      0.41 o
   1   5   1       38.79       34.48      0.95 o
   2   5   1       13.62       17.83      0.58 o
   3   5   1        0.18        1.18      0.24 o
   4   5   1      240.07      248.75      3.72 o
   5   5   1       97.78       94.34      2.04 o
   6   5   1        0.72        0.46      0.34 o
   7   5   1       21.69       15.85      0.66 o
   8   5   1       18.60       19.28      0.63 o
  -8   6   1        3.21        3.96      0.24 o
  -7   6   1       15.34       15.56      0.50 o
  -6   6   1        0.18        0.41      0.21 o
  -5   6   1      192.72      171.26      2.74 o
  -4   6   1        0.56        0.29      0.31 o
  -3   6   1      103.53       94.53      1.85 o
  -2   6   1       89.15       94.05      1.81 o
  -1   6   1      379.70      335.35      4.39 o
   0   6   1       37.46       34.29      1.02 o
   1   6   1       62.76       57.72      1.36 o
   2   6   1        3.79        3.65      0.36 o
   3   6   1       46.88       47.99      1.30 o
   4   6   1      171.38      158.64      2.72 o
   5   6   1       32.89       25.98      0.81 o
   6   6   1        5.12        4.52      0.40 o
   7   6   1        4.24        6.04      0.39 o
  -7   7   1        3.48        3.03      0.21 o
  -6   7   1       30.35       25.77      0.75 o
  -5   7   1       83.08       81.86      1.58 o
  -4   7   1       36.82       41.16      1.12 o
  -3   7   1      485.54      436.29      5.53 o
  -2   7   1       62.24       62.35      1.46 o
  -1   7   1      159.74      148.68      2.51 o
   0   7   1       35.71       34.45      1.06 o
   1   7   1       63.72       65.24      1.51 o
   2   7   1      437.29      414.78      5.36 o
   3   7   1        2.30        4.79      0.37 o
   4   7   1        7.60        7.52      0.44 o
   5   7   1        0.41        0.26      0.22 o
   6   7   1        9.07        9.87      0.42 o
  -5   8   1        0.70        0.44      0.19 o
  -4   8   1        0.03        0.30      0.18 o
  -3   8   1       64.41       61.28      1.34 o
  -2   8   1        4.54        5.01      0.34 o
  -1   8   1       63.30       63.96      1.46 o
   0   8   1        4.24        4.23      0.36 o
   1   8   1        5.75        6.60      0.39 o
   2   8   1       13.23       12.30      0.51 o
   3   8   1        2.02        1.56      0.23 o
   4   8   1       14.80       14.18      0.49 o
   5   8   1        1.46        2.09      0.23 o
  -2   9   1       33.90       39.05      0.88 o
  -1   9   1       20.28       21.91      0.69 o
   0   9   1       18.12       18.61      0.52 o
   1   9   1       27.00       24.70      0.72 o
   2   9   1        5.61        5.45      0.29 o
 -11   0   2       26.99       25.88      0.60 o
 -10   0   2        0.73        0.23      0.19 o
  -9   0   2       57.09       53.71      1.20 o
  -8   0   2      290.26      278.35      3.72 o
  -7   0   2       28.94       22.63      0.61 o
  -6   0   2        1.99        0.40      0.16 o
  -5   0   2     1871.19     1837.31     32.04 o
  -4   0   2      363.82      394.59      4.42 o
  -3   0   2       47.92       53.16      0.83 o
  -2   0   2     4739.74     4339.50     50.07 o
  -1   0   2     8616.90     9176.15     97.83 o
   0   0   2    12108.64    11458.65    119.64 o
   1   0   2      571.50      442.56      9.24 o
   2   0   2        2.53        9.69      0.26 o
   3   0   2       45.90       36.34      0.77 o
   4   0   2      222.30      196.26      2.68 o
   5   0   2      995.19      947.96     10.54 o
   6   0   2       56.11       66.54      1.53 o
   7   0   2       33.81       23.63      0.77 o
   8   0   2       24.54       22.51      0.74 o
   9   0   2       15.96       13.71      0.54 o
  10   0   2       18.97       20.72      0.63 o
 -11   1   2       22.31       25.59      0.60 o
 -10   1   2       55.52       54.69      1.14 o
  -9   1   2        4.23        4.64      0.35 o
  -8   1   2        7.94        6.70      0.39 o
  -7   1   2      135.20      137.21      2.20 o
  -6   1   2      169.38      216.92      2.94 o
  -5   1   2       15.67        6.39      0.29 o
  -4   1   2        3.44        5.82      0.25 o
  -3   1   2     1520.46     1490.82     24.07 o
  -2   1   2      220.93      215.52      2.44 o
  -1   1   2      762.83      806.65     13.18 o
   0   1   2      710.54      876.15     14.72 o
   1   1   2     3841.00     2969.11     39.36 o
   2   1   2     4684.13     3314.94     46.26 o
   3   1   2       36.91       31.53      0.79 o
   4   1   2       10.33       15.80      0.53 o
   5   1   2        6.82        2.87      0.31 o
   6   1   2        0.11        0.29      0.36 o
   7   1   2       39.10       44.99      1.38 o
   8   1   2       68.77       71.66      1.72 o
   9   1   2       37.44       36.60      1.08 o
  10   1   2        6.89        6.98      0.31 o
 -10   2   2       21.24       23.41      0.70 o
  -9   2   2        0.33        0.60      0.19 o
  -8   2   2        4.43        4.67      0.36 o
  -7   2   2       33.93       27.19      0.86 o
  -6   2   2       38.79       36.88      0.97 o
  -5   2   2      957.58     1014.29     10.95 o
  -4   2   2       42.90       44.14      0.92 o
  -3   2   2        2.71       41.86      0.80 o
  -2   2   2     1161.75     1259.26     21.43 o
  -1   2   2      127.68      121.39      1.54 o
   0   2   2        9.79       16.33      0.41 o
   1   2   2    10659.14    10570.50    119.55 o
   2   2   2        4.66        5.54      0.27 o
   3   2   2       25.19       29.84      0.84 o
   4   2   2      346.99      281.66      3.84 o
   5   2   2      215.33      197.54      3.16 o
   6   2   2      230.60      242.58      3.82 o
   7   2   2       68.00       57.76      1.64 o
   8   2   2        0.82        1.04      0.32 o
   9   2   2       22.86       23.65      0.72 o
 -10   3   2       61.79       61.23      1.16 o
  -9   3   2       21.01       24.61      0.68 o
  -8   3   2       97.51      102.60      1.92 o
  -7   3   2        0.31        0.15      0.21 o
  -6   3   2       62.55       62.64      1.37 o
  -5   3   2      166.03      177.24      2.61 o
  -4   3   2      420.13      488.30      5.69 o
  -3   3   2     1726.83     1833.97     32.82 o
  -2   3   2      347.63      375.70      4.30 o
  -1   3   2       22.47       31.77      0.67 o
   0   3   2      512.06      477.05      5.30 o
   1   3   2       21.01        6.84      0.29 o
   2   3   2       29.27       54.66      1.13 o
   3   3   2     6192.51     6164.21     86.73 o
   4   3   2      181.08      195.98      3.02 o
   5   3   2       27.28       33.16      0.95 o
   6   3   2        3.29        3.78      0.44 o
   7   3   2        2.81        2.73      0.43 o
   8   3   2      255.65      254.73      3.85 o
   9   3   2       21.13       24.35      0.69 o
 -10   4   2        4.35        4.47      0.24 o
  -9   4   2       21.92       23.63      0.74 o
  -8   4   2        6.78        8.41      0.44 o
  -7   4   2        2.93        3.48      0.35 o
  -6   4   2       52.01       49.23      1.26 o
  -5   4   2       53.98       55.82      1.32 o
  -4   4   2       25.01       25.22      0.69 o
  -3   4   2      178.20      192.46      2.69 o
  -2   4   2       38.00       34.33      0.83 o
  -1   4   2       71.79       71.21      1.25 o
   0   4   2        8.44        8.07      0.33 o
   1   4   2      370.74      468.26      5.49 o
   2   4   2       65.39       87.11      1.62 o
   3   4   2        0.82        0.39      0.26 o
   4   4   2        7.14        8.23      0.48 o
   5   4   2      254.99      276.76      4.15 o
   6   4   2       61.73       69.14      1.76 o
   7   4   2        0.44        0.93      0.34 o
   8   4   2        2.54        2.90      0.35 o
   9   4   2        3.79        3.86      0.29 o
  -9   5   2        4.30        6.01      0.29 o
  -8   5   2        2.96        4.30      0.31 o
  -7   5   2       63.97       63.27      1.42 o
  -6   5   2        0.19        1.14      0.27 o
  -5   5   2       82.13       78.83      1.68 o
  -4   5   2      153.87      158.39      2.56 o
  -3   5   2       25.98       21.28      0.63 o
  -2   5   2      350.02      360.36      4.50 o
  -1   5   2        9.14       10.65      0.42 o
   0   5   2      115.96      126.58      2.04 o
   1   5   2       49.49       43.97      1.10 o
   2   5   2        3.01        3.49      0.33 o
   3   5   2       77.00       63.04      1.49 o
   4   5   2       18.57       21.79      0.76 o
   5   5   2       12.83       14.94      0.67 o
   6   5   2        3.33        2.69      0.37 o
   7   5   2       21.24       19.43      0.73 o
   8   5   2       13.13       16.29      0.54 o
  -8   6   2        1.77        1.99      0.22 o
  -7   6   2       43.03       43.15      1.05 o
  -6   6   2       17.14       12.05      0.50 o
  -5   6   2      179.65      156.06      2.58 o
  -4   6   2        7.72        6.79      0.42 o
  -3   6   2       40.32       53.74      1.31 o
  -2   6   2      237.12      233.43      3.36 o
  -1   6   2       31.36       27.45      0.75 o
   0   6   2      488.37      506.21      6.18 o
   1   6   2       58.13       58.26      1.39 o
   2   6   2      102.03      105.96      2.04 o
   3   6   2       41.60       39.74      1.21 o
   4   6   2       54.73       51.58      1.39 o
   5   6   2       24.23       23.50      0.76 o
   6   6   2        9.09        9.66      0.50 o
   7   6   2        2.43        1.47      0.26 o
  -7   7   2        0.42        0.85      0.17 o
  -6   7   2       55.71       58.37      1.22 o
  -5   7   2        4.73        6.61      0.36 o
  -4   7   2       24.15       21.58      0.69 o
  -3   7   2      142.52      127.80      2.27 o
  -2   7   2       79.67       91.82      1.84 o
  -1   7   2      123.65      124.60      2.24 o
   0   7   2      340.80      329.40      4.48 o
   1   7   2       64.95       64.24      1.51 o
   2   7   2       12.65        9.75      0.50 o
   3   7   2       24.20       18.09      0.63 o
   4   7   2       19.69       18.88      0.62 o
   5   7   2        0.23        0.15      0.26 o
   6   7   2        3.60        3.50      0.27 o
  -5   8   2       45.92       44.06      0.95 o
  -4   8   2        3.63        2.61      0.25 o
  -3   8   2       69.77       78.29      1.56 o
  -2   8   2      192.87      189.45      2.88 o
  -1   8   2      223.83      221.49      3.25 o
   0   8   2       67.45       74.64      1.59 o
   1   8   2        6.46        5.86      0.39 o
   2   8   2       32.33       31.56      0.94 o
   3   8   2       13.40       11.54      0.45 o
   4   8   2        2.76        2.75      0.25 o
  -2   9   2      174.43      181.43      2.48 o
  -1   9   2       54.15       58.93      1.18 o
   0   9   2       74.62       76.64      1.39 o
   1   9   2       26.74       21.01      0.57 o
 -11   1   3       73.22       70.77      1.18 o
 -10   1   3      264.24      255.72      3.36 o
  -9   1   3      108.22      109.64      1.94 o
  -8   1   3        1.83        1.77      0.26 o
  -7   1   3       24.01       23.82      0.65 o
  -6   1   3       25.22       30.84      0.84 o
  -5   1   3      136.07      162.79      2.24 o
  -4   1   3       42.87       40.94      0.81 o
  -3   1   3      754.59      812.42      8.55 o
  -2   1   3       88.92      103.36      1.32 o
  -1   1   3      195.53      182.87      2.10 o
   0   1   3     5653.00     6206.66     71.74 o
   1   1   3     2292.09     1716.04     27.51 o
   2   1   3      424.16      294.95      3.54 o
   3   1   3      119.56      110.57      1.79 o
   4   1   3        3.17        2.51      0.27 o
   5   1   3        1.04        0.58      0.32 o
   6   1   3      149.13      159.83      2.87 o
   7   1   3      250.60      266.45      4.11 o
   8   1   3        6.90        6.73      0.51 o
   9   1   3       15.48       14.29      0.57 o
 -10   2   3        1.02        1.07      0.21 o
  -9   2   3        6.52        5.85      0.38 o
  -8   2   3      172.22      174.48      2.72 o
  -7   2   3      195.91      189.72      2.83 o
  -6   2   3       27.08       29.90      0.87 o
  -5   2   3      307.92      340.52      4.17 o
  -4   2   3        7.31        8.97      0.33 o
  -3   2   3      176.18      148.12      1.96 o
  -2   2   3     1431.54     1366.63     22.95 o
  -1   2   3       30.85       37.99      0.67 o
   0   2   3      138.69      148.73      1.90 o
   1   2   3      168.59      146.79      1.99 o
   2   2   3      994.69      688.00      7.63 o
   3   2   3      522.85      457.05      5.50 o
   4   2   3      756.71      702.16      8.23 o
   5   2   3       28.44       27.73      0.87 o
   6   2   3      105.21      112.99      2.37 o
   7   2   3       34.30       32.82      1.04 o
   8   2   3       56.56       57.53      1.53 o
   9   2   3       16.51       17.01      0.59 o
 -10   3   3        0.30        7.66      0.34 o
  -9   3   3        8.49        7.35      0.38 o
  -8   3   3       62.85       62.01      1.43 o
  -7   3   3        9.82       11.61      0.51 o
  -6   3   3       52.15       56.98      1.31 o
  -5   3   3        2.33        2.26      0.27 o
  -4   3   3       58.30       64.26      1.25 o
  -3   3   3      163.37      240.91      3.05 o
  -2   3   3       21.80       11.17      0.34 o
  -1   3   3       48.70       55.71      0.97 o
   0   3   3      287.34      317.33      3.75 o
   1   3   3       24.08       32.46      0.80 o
   2   3   3      112.33      140.26      2.16 o
   3   3   3     2096.94     2154.58     43.30 o
   4   3   3        5.64        3.88      0.37 o
   5   3   3        7.34       10.45      0.59 o
   6   3   3      218.08      179.35      3.19 o
   7   3   3      109.53       98.75      2.20 o
   8   3   3       75.23       67.82      1.62 o
   9   3   3        2.65        2.39      0.29 o
 -10   4   3        0.49        1.04      0.18 o
  -9   4   3        0.16        0.43      0.20 o
  -8   4   3      426.62      427.95      5.38 o
  -7   4   3       17.42       18.93      0.65 o
  -6   4   3      362.96      346.07      4.60 o
  -5   4   3      138.70      140.81      2.34 o
  -4   4   3       18.74       20.91      0.62 o
  -3   4   3       85.67       78.11      1.44 o
  -2   4   3     1010.56     1009.52     10.85 o
  -1   4   3      416.57      444.76      5.15 o
   0   4   3        6.20        9.40      0.36 o
   1   4   3       45.28       61.71      1.27 o
   2   4   3       92.21       87.35      1.67 o
   3   4   3       43.52       34.15      1.06 o
   4   4   3        0.01        3.51      0.41 o
   5   4   3     2605.28     2769.01     29.38 o
   6   4   3        1.69        1.35      0.38 o
   7   4   3       82.33       91.65      2.03 o
   8   4   3        0.28        0.44      0.27 o
  -9   5   3        0.73        0.50      0.17 o
  -8   5   3       27.83       29.20      0.86 o
  -7   5   3       33.44       26.09      0.76 o
  -6   5   3       44.74       47.79      1.28 o
  -5   5   3       68.88       64.47      1.50 o
  -4   5   3      278.09      258.46      3.64 o
  -3   5   3       14.07       16.96      0.57 o
  -2   5   3      320.30      303.57      3.93 o
  -1   5   3      487.10      512.11      6.04 o
   0   5   3      346.01      345.75      4.39 o
   1   5   3        2.68        1.20      0.25 o
   2   5   3      109.37      125.76      2.23 o
   3   5   3      130.51      131.70      2.39 o
   4   5   3      309.02      317.57      4.51 o
   5   5   3       82.68       82.50      1.89 o
   6   5   3       14.62       13.61      0.63 o
   7   5   3      133.40      140.19      2.41 o
   8   5   3        2.34        2.12      0.26 o
  -8   6   3       23.99       25.29      0.71 o
  -7   6   3       32.56       28.53      0.87 o
  -6   6   3       72.12       68.14      1.49 o
  -5   6   3      119.68      101.99      1.96 o
  -4   6   3       45.45       55.17      1.38 o
  -3   6   3       17.02       15.90      0.60 o
  -2   6   3        3.41        2.67      0.28 o
  -1   6   3       66.36       61.89      1.42 o
   0   6   3       69.57       71.25      1.56 o
   1   6   3      629.17      628.33      7.53 o
   2   6   3      352.15      336.81      4.60 o
   3   6   3       18.13       14.28      0.60 o
   4   6   3        1.86        1.88      0.31 o
   5   6   3        2.27        1.97      0.33 o
   6   6   3       15.63       17.39      0.61 o
   7   6   3       60.37       58.99      1.22 o
  -7   7   3        1.27        2.36      0.20 o
  -6   7   3       36.11       38.06      0.96 o
  -5   7   3        2.02        2.47      0.29 o
  -4   7   3        7.29        5.59      0.40 o
  -3   7   3      344.92      332.74      4.50 o
  -2   7   3       23.16       24.80      0.74 o
  -1   7   3      263.63      241.91      3.56 o
   0   7   3      488.85      479.25      6.04 o
   1   7   3        0.87        0.44      0.25 o
   2   7   3       10.49        9.92      0.51 o
   3   7   3       35.47       29.00      0.82 o
   4   7   3        1.67        1.44      0.28 o
   5   7   3        2.48        6.50      0.36 o
   6   7   3        0.23        0.49      0.19 o
  -5   8   3        0.10        0.47      0.18 o
  -4   8   3       15.82       15.99      0.51 o
  -3   8   3       63.25       60.59      1.36 o
  -2   8   3      189.98      185.92      2.86 o
  -1   8   3      157.69      157.44      2.56 o
   0   8   3        5.41        6.52      0.39 o
   1   8   3        9.61       14.12      0.54 o
   2   8   3        7.21        7.22      0.38 o
   3   8   3        2.84        4.69      0.31 o
   4   8   3        1.24        1.62      0.20 o
  -2   9   3        2.44        3.59      0.25 o
  -1   9   3       14.78       17.99      0.53 o
   0   9   3       12.81       12.24      0.43 o
   1   9   3       55.48       58.83      1.17 o
 -11   0   4        4.14        4.46      0.25 o
 -10   0   4       51.98       54.72      1.19 o
  -9   0   4      329.82      315.78      4.15 o
  -8   0   4      242.52      219.47      3.15 o
  -7   0   4       11.07       13.85      0.49 o
  -6   0   4        6.13        7.88      0.34 o
  -5   0   4        3.93       10.15      0.34 o
  -4   0   4     1819.33     1778.95     29.16 o
  -3   0   4      430.10      398.91      4.38 o
  -2   0   4     1443.99     1464.63     22.77 o
  -1   0   4      475.93      569.39      5.99 o
   0   0   4     2414.74     2591.50     34.21 o
   1   0   4      172.83      151.83      1.92 o
   2   0   4      639.53      642.88      7.01 o
   3   0   4      310.30      233.93      3.06 o
   4   0   4      210.44      194.08      2.86 o
   5   0   4       16.07        9.66      0.52 o
   6   0   4       68.88       69.59      1.71 o
   7   0   4      147.84      126.72      2.49 o
   8   0   4       10.95       11.50      0.57 o
   9   0   4        2.45        2.89      0.30 o
 -11   1   4       95.61       99.37      1.53 o
 -10   1   4        0.55        0.93      0.28 o
  -9   1   4      104.46      108.24      1.94 o
  -8   1   4      124.15      124.54      2.14 o
  -7   1   4       30.60       29.21      0.88 o
  -6   1   4      184.70      246.48      3.26 o
  -5   1   4       36.11       29.16      0.75 o
  -4   1   4      680.80      727.60      7.86 o
  -3   1   4       23.29       22.54      0.52 o
  -2   1   4     3219.44     3152.49     40.80 o
  -1   1   4       51.74       46.82      0.77 o
   0   1   4      316.13      384.23      4.28 o
   1   1   4       87.82       63.30      1.07 o
   2   1   4       10.38       13.01      0.42 o
   3   1   4      165.08      155.53      2.36 o
   4   1   4       21.33       11.40      0.50 o
   5   1   4        0.00        0.74      0.33 o
   6   1   4        2.12        2.06      0.40 o
   7   1   4       55.27       66.73      1.74 o
   8   1   4        9.91        9.99      0.55 o
   9   1   4      167.94      200.91      2.90 o
 -11   2   4        5.00        4.54      0.25 o
 -10   2   4        0.00        0.33      0.21 o
  -9   2   4        0.11       -0.19      0.30 o
  -8   2   4       60.62       62.65      1.44 o
  -7   2   4       41.71       42.75      1.11 o
  -6   2   4        2.61        4.90      0.32 o
  -5   2   4       14.39       25.25      0.73 o
  -4   2   4       81.60       84.05      1.40 o
  -3   2   4      275.28      299.65      3.53 o
  -2   2   4        7.20        8.76      0.27 o
  -1   2   4       81.43       74.12      1.12 o
   0   2   4       41.29       42.87      0.83 o
   1   2   4     1198.20     1155.65     12.24 o
   2   2   4      494.24      500.16      5.83 o
   3   2   4      116.54      135.55      2.23 o
   4   2   4       46.56       43.39      1.23 o
   5   2   4        0.80        1.61      0.36 o
   6   2   4        4.21        4.47      0.50 o
   7   2   4       13.08       12.83      0.65 o
   8   2   4        8.10        7.78      0.49 o
   9   2   4       93.22       99.65      1.74 o
 -10   3   4       30.44       29.25      0.80 o
  -9   3   4        0.52        0.99      0.23 o
  -8   3   4       35.15       36.79      1.08 o
  -7   3   4       18.76       19.13      0.65 o
  -6   3   4      555.10      584.83      6.94 o
  -5   3   4       76.98       91.56      1.68 o
  -4   3   4       10.69       16.32      0.50 o
  -3   3   4      318.95      366.32      4.34 o
  -2   3   4      594.30      571.71      6.31 o
  -1   3   4       21.97       21.26      0.57 o
   0   3   4      462.35      489.29      5.56 o
   1   3   4      203.43      259.26      3.34 o
   2   3   4     1353.18     1217.09     13.16 o
   3   3   4     1460.04     1402.26     15.23 o
   4   3   4      312.55      318.51      4.46 o
   5   3   4        4.54        4.46      0.46 o
   6   3   4        7.93        8.13      0.59 o
   7   3   4      112.74      127.41      2.51 o
   8   3   4       17.95       17.29      0.64 o
   9   3   4        9.45       11.94      0.41 o
 -10   4   4        1.66        1.63      0.21 o
  -9   4   4       26.08       27.54      0.83 o
  -8   4   4       26.99       29.75      0.81 o
  -7   4   4       49.09       59.06      1.42 o
  -6   4   4       23.38       27.92      0.80 o
  -5   4   4       26.87       28.04      0.78 o
  -4   4   4       55.55       52.78      1.21 o
  -3   4   4      383.71      403.91      4.88 o
  -2   4   4      117.68      142.58      2.10 o
  -1   4   4       11.61        8.09      0.34 o
   0   4   4        9.37        7.92      0.36 o
   1   4   4      178.64      193.16      2.80 o
   2   4   4      472.58      531.10      6.41 o
   3   4   4       34.60       33.24      0.90 o
   4   4   4      101.99       99.02      2.08 o
   5   4   4      313.26      232.22      3.73 o
   6   4   4        0.02       -0.21      0.40 o
   7   4   4        5.17        5.63      0.45 o
   8   4   4        2.44        2.39      0.26 o
  -9   5   4       15.15       20.48      0.54 o
  -8   5   4       42.50       41.08      1.08 o
  -7   5   4       82.04       82.98      1.70 o
  -6   5   4       26.78       22.55      0.73 o
  -5   5   4      369.83      400.30      5.19 o
  -4   5   4        7.61       16.93      0.59 o
  -3   5   4        1.26        4.76      0.33 o
  -2   5   4       31.87       26.31      0.82 o
  -1   5   4       87.39       97.37      1.74 o
   0   5   4       32.36       40.83      1.08 o
   1   5   4      190.22      190.54      2.90 o
   2   5   4        7.12        8.79      0.49 o
   3   5   4       81.78       75.63      1.72 o
   4   5   4       21.66       24.32      0.82 o
   5   5   4        0.41        0.45      0.29 o
   6   5   4        5.63        6.69      0.45 o
   7   5   4      191.53      206.05      3.03 o
  -8   6   4        9.91       12.00      0.43 o
  -7   6   4        2.95        2.85      0.30 o
  -6   6   4       15.86       17.07      0.61 o
  -5   6   4      218.24      208.65      3.17 o
  -4   6   4       16.57       21.79      0.71 o
  -3   6   4       56.12       55.41      1.34 o
  -2   6   4       11.19       14.46      0.56 o
  -1   6   4        2.86        2.68      0.32 o
   0   6   4      136.38      152.80      2.55 o
   1   6   4       92.52       91.36      1.88 o
   2   6   4      259.11      243.51      3.63 o
   3   6   4       24.78       28.56      0.85 o
   4   6   4        3.56        2.96      0.32 o
   5   6   4        1.23        0.38      0.26 o
   6   6   4      176.51      153.89      2.45 o
  -7   7   4        6.80        6.17      0.31 o
  -6   7   4        0.44        0.52      0.20 o
  -5   7   4        7.61        8.94      0.44 o
  -4   7   4       26.35       24.77      0.74 o
  -3   7   4      113.08      109.17      2.07 o
  -2   7   4        1.67        3.00      0.34 o
  -1   7   4      229.44      244.99      3.62 o
   0   7   4      154.44      157.47      2.67 o
   1   7   4        0.46        5.26      0.37 o
   2   7   4       41.57       39.19      1.15 o
   3   7   4       15.71       14.59      0.57 o
   4   7   4        1.55        2.02      0.26 o
   5   7   4       19.14       21.04      0.60 o
  -5   8   4       20.70       24.62      0.70 o
  -4   8   4       20.24       19.05      0.57 o
  -3   8   4       34.50       38.54      1.06 o
  -2   8   4       80.94       83.03      1.69 o
  -1   8   4       18.36       16.26      0.60 o
   0   8   4       40.96       44.07      1.17 o
   1   8   4       26.96       29.61      0.92 o
   2   8   4        8.08       12.23      0.47 o
   3   8   4        6.44        7.99      0.38 o
   4   8   4        2.09        3.39      0.24 o
  -1   9   4       12.50       12.62      0.43 o
   0   9   4        0.63        1.33      0.20 o
 -11   1   5       48.68       48.02      0.98 o
 -10   1   5      515.72      506.07      6.03 o
  -9   1   5       10.42       10.15      0.51 o
  -8   1   5       18.19       19.12      0.63 o
  -7   1   5        2.23        4.48      0.31 o
  -6   1   5      239.13      209.62      2.90 o
  -5   1   5     1247.27     1340.23     14.17 o
  -4   1   5       17.49       23.59      0.63 o
  -3   1   5      430.52      424.47      4.73 o
  -2   1   5       81.23       89.93      1.27 o
  -1   1   5       19.40       17.44      0.47 o
   0   1   5     1829.67     2122.50     33.29 o
   1   1   5     1338.45     1369.49     26.56 o
   2   1   5      372.45      256.45      3.32 o
   3   1   5      110.30      103.65      1.86 o
   4   1   5       10.94        9.60      0.52 o
   5   1   5       77.18       83.33      1.90 o
   6   1   5       67.40       68.41      1.77 o
   7   1   5        3.94        3.16      0.41 o
   8   1   5       79.69       58.56      1.49 o
   9   1   5        5.64        7.74      0.37 o
 -11   2   5       48.60       47.89      0.95 o
 -10   2   5       38.18       40.08      1.03 o
  -9   2   5        0.01       -0.33      0.33 o
  -8   2   5      807.87      782.72      9.03 o
  -7   2   5      738.33      743.01      8.54 o
  -6   2   5        8.05       11.43      0.46 o
  -5   2   5       64.92       54.55      1.15 o
  -4   2   5       10.65        3.74      0.25 o
  -3   2   5      583.36      583.25      6.43 o
  -2   2   5      799.49      841.26      8.93 o
  -1   2   5      291.73      348.01      4.01 o
   0   2   5       77.26       76.35      1.28 o
   1   2   5      136.76      115.28      1.79 o
   2   2   5       58.17       63.30      1.31 o
   3   2   5      469.82      352.17      4.61 o
   4   2   5       47.47       43.41      1.28 o
   5   2   5       19.36       23.26      0.84 o
   6   2   5       16.95       19.58      0.80 o
   7   2   5       17.12       16.88      0.73 o
   8   2   5       42.89       50.14      1.31 o
   9   2   5        1.96        1.37      0.21 o
 -10   3   5        6.45        6.80      0.35 o
  -9   3   5       28.20       29.77      0.78 o
  -8   3   5       54.52       50.04      1.31 o
  -7   3   5       48.28       43.86      1.20 o
  -6   3   5       30.84       23.27      0.70 o
  -5   3   5      677.32      735.08      8.37 o
  -4   3   5      177.83      229.36      3.09 o
  -3   3   5        0.74        0.64      0.17 o
  -2   3   5      109.39       96.85      1.51 o
  -1   3   5     1565.28     1707.11     31.20 o
   0   3   5      223.74      287.42      3.60 o
   1   3   5       65.15       56.23      1.21 o
   2   3   5        7.62        3.69      0.32 o
   3   3   5       38.05       43.99      1.23 o
   4   3   5       92.49       87.39      1.92 o
   5   3   5      199.93      182.47      3.20 o
   6   3   5       17.36       13.98      0.71 o
   7   3   5       35.66       26.89      0.86 o
   8   3   5        0.26        0.69      0.22 o
 -10   4   5       24.34       22.98      0.67 o
  -9   4   5       32.82       29.88      0.89 o
  -8   4   5      128.52      129.43      2.25 o
  -7   4   5        1.30        1.40      0.31 o
  -6   4   5       53.35       45.58      1.23 o
  -5   4   5       52.95       65.54      1.46 o
  -4   4   5        5.04        3.06      0.29 o
  -3   4   5      782.52      807.97      8.98 o
  -2   4   5       32.04       30.71      0.82 o
  -1   4   5       30.16       25.40      0.75 o
   0   4   5     1022.45     1034.51     11.31 o
   1   4   5       89.13      108.26      1.92 o
   2   4   5      548.87      541.89      6.60 o
   3   4   5      583.83      561.25      6.94 o
   4   4   5      555.94      559.10      7.07 o
   5   4   5      135.14      133.66      2.58 o
   6   4   5       40.24       38.27      1.05 o
   7   4   5        0.63        1.06      0.27 o
   8   4   5        3.21        2.94      0.25 o
  -9   5   5        5.61        9.89      0.38 o
  -8   5   5       37.13       27.63      0.74 o
  -7   5   5        6.29        7.92      0.43 o
  -6   5   5       20.17       21.44      0.70 o
  -5   5   5       13.93       16.31      0.61 o
  -4   5   5        9.35       11.86      0.54 o
  -3   5   5       23.04       27.67      0.74 o
  -2   5   5      419.34      441.62      5.43 o
  -1   5   5       39.35       53.59      1.26 o
   0   5   5      239.70      270.74      3.74 o
   1   5   5       92.01       98.68      1.91 o
   2   5   5       35.01       79.52      1.73 o
   3   5   5      182.39      187.93      3.07 o
   4   5   5      200.94      176.91      2.99 o
   5   5   5       39.08       27.42      0.85 o
   6   5   5      105.48       75.67      1.66 o
   7   5   5       84.98       71.55      1.42 o
  -8   6   5        6.03        6.59      0.33 o
  -7   6   5       65.88       57.97      1.29 o
  -6   6   5        7.87       10.40      0.49 o
  -5   6   5      156.45      138.51      2.41 o
  -4   6   5        0.14        0.19      0.29 o
  -3   6   5       12.49       10.43      0.49 o
  -2   6   5        3.80        3.59      0.34 o
  -1   6   5       10.61        8.68      0.47 o
   0   6   5      299.32      302.92      4.22 o
   1   6   5      421.47      413.59      5.41 o
   2   6   5       57.85       49.87      1.35 o
   3   6   5       11.98       13.82      0.59 o
   4   6   5        0.43        0.51      0.29 o
   5   6   5       17.75       14.09      0.55 o
   6   6   5      295.51      299.69      3.85 o
  -7   7   5       18.15       15.60      0.46 o
  -6   7   5        6.45        6.98      0.36 o
  -5   7   5       81.26       82.11      1.64 o
  -4   7   5        2.25        2.93      0.32 o
  -3   7   5      135.98      132.86      2.35 o
  -2   7   5       13.17       12.20      0.55 o
  -1   7   5      175.67      183.51      2.96 o
   0   7   5      177.32      177.09      2.87 o
   1   7   5        4.34        4.30      0.38 o
   2   7   5       75.15       71.48      1.59 o
   3   7   5       44.71       36.72      1.06 o
   4   7   5       21.14       25.95      0.70 o
   5   7   5       27.52       36.48      0.89 o
  -5   8   5       32.79       32.75      0.83 o
  -4   8   5        1.33        2.21      0.25 o
  -3   8   5        6.13        5.07      0.38 o
  -2   8   5       61.07       67.65      1.48 o
  -1   8   5        0.02        0.47      0.23 o
   0   8   5        0.01       -0.27      0.27 o
   1   8   5       21.99       24.36      0.68 o
   2   8   5        0.01        0.39      0.20 o
   3   8   5        3.20        3.61      0.27 o
 -11   0   6       13.80       14.96      0.45 o
 -10   0   6       47.83       45.69      1.14 o
  -9   0   6      281.29      271.37      3.78 o
  -8   0   6      244.67      249.33      3.54 o
  -7   0   6      370.37      361.67      4.60 o
  -6   0   6        6.04        5.72      0.33 o
  -5   0   6       14.01       10.89      0.37 o
  -4   0   6     1934.03     1831.67     31.05 o
  -3   0   6     4705.40     4684.21     59.86 o
  -2   0   6      175.66      190.59      2.35 o
  -1   0   6     2281.74     2400.82     35.01 o
   0   0   6     1431.35     1509.13     26.17 o
   1   0   6      206.94      232.26      2.91 o
   2   0   6      364.71      420.61      4.97 o
   3   0   6      515.39      618.05      7.18 o
   4   0   6      105.64      150.31      2.54 o
   5   0   6        2.02        0.70      0.28 o
   6   0   6       35.04       35.39      1.02 o
   7   0   6       72.00       66.67      1.66 o
   8   0   6        2.21        0.87      0.27 o
 -11   1   6       62.54       61.39      1.16 o
 -10   1   6       69.06       73.44      1.49 o
  -9   1   6      213.50      219.62      3.26 o
  -8   1   6       38.97       42.85      1.15 o
  -7   1   6       16.11       16.75      0.58 o
  -6   1   6      411.11      420.74      5.11 o
  -5   1   6      265.64      295.93      3.71 o
  -4   1   6      776.94      869.28      9.37 o
  -3   1   6      408.20      476.84      5.32 o
  -2   1   6      600.97      620.84      6.72 o
  -1   1   6       18.86       20.68      0.55 o
   0   1   6      508.38      660.97      7.22 o
   1   1   6      196.35      252.19      3.20 o
   2   1   6       12.74       13.21      0.46 o
   3   1   6        5.92        3.60      0.32 o
   4   1   6      168.31      137.79      2.48 o
   5   1   6      136.32      160.81      2.90 o
   6   1   6       18.89       15.30      0.72 o
   7   1   6        2.69        2.85      0.36 o
   8   1   6       35.40       42.21      1.16 o
 -11   2   6       12.29       12.61      0.40 o
 -10   2   6        3.16        3.35      0.31 o
  -9   2   6        2.50        3.74      0.34 o
  -8   2   6      456.53      426.89      5.44 o
  -7   2   6      134.07      123.02      2.15 o
  -6   2   6      257.12      274.94      3.69 o
  -5   2   6      328.97      321.89      4.08 o
  -4   2   6       79.64       89.68      1.52 o
  -3   2   6      177.83      169.22      2.27 o
  -2   2   6     1263.97     1339.55     25.38 o
  -1   2   6      288.48      405.49      4.68 o
   0   2   6        6.69        8.58      0.34 o
   1   2   6       51.16       56.29      1.19 o
   2   2   6      269.97      212.97      3.05 o
   3   2   6       36.33       29.53      0.82 o
   4   2   6        0.31       -0.22      0.41 o
   5   2   6        1.67        2.89      0.41 o
   6   2   6       97.86       84.79      2.01 o
   7   2   6       69.88       56.76      1.51 o
   8   2   6       17.47       14.95      0.55 o
 -10   3   6       51.45       55.14      1.19 o
  -9   3   6       34.63       37.73      1.06 o
  -8   3   6       98.00       97.25      1.91 o
  -7   3   6      339.09      341.21      4.57 o
  -6   3   6     1017.37      994.17     11.14 o
  -5   3   6      144.99      145.37      2.33 o
  -4   3   6      132.37      136.00      2.13 o
  -3   3   6       55.80       40.13      0.93 o
  -2   3   6        6.73       12.62      0.41 o
  -1   3   6        0.60        1.78      0.20 o
   0   3   6        0.10        1.29      0.20 o
   1   3   6        0.31        1.11      0.23 o
   2   3   6      186.96      159.86      2.56 o
   3   3   6       10.00       10.68      0.55 o
   4   3   6      550.86      496.19      6.43 o
   5   3   6      389.87      383.67      5.37 o
   6   3   6       39.09       39.73      1.09 o
   7   3   6        2.69        2.56      0.35 o
   8   3   6        0.80        1.31      0.21 o
 -10   4   6        8.13        9.18      0.37 o
  -9   4   6       18.68       21.54      0.65 o
  -8   4   6       63.48       54.60      1.35 o
  -7   4   6      131.65      138.23      2.42 o
  -6   4   6        9.73        6.90      0.46 o
  -5   4   6      137.12      139.23      2.37 o
  -4   4   6       25.70       22.54      0.65 o
  -3   4   6       11.38       16.58      0.52 o
  -2   4   6       69.74       75.54      1.45 o
  -1   4   6       10.77       13.03      0.47 o
   0   4   6       24.42       25.09      0.69 o
   1   4   6       28.94       36.62      1.06 o
   2   4   6      439.96      427.54      5.49 o
   3   4   6      262.18      230.60      3.56 o
   4   4   6       62.72       57.28      1.58 o
   5   4   6       41.52       40.16      1.09 o
   6   4   6        1.29        1.01      0.31 o
   7   4   6        0.48        0.04      0.28 o
  -9   5   6       20.66       26.40      0.76 o
  -8   5   6       18.93       16.79      0.57 o
  -7   5   6       34.97       34.04      1.06 o
  -6   5   6       19.67       22.41      0.73 o
  -5   5   6      458.91      450.32      5.74 o
  -4   5   6      140.38      129.21      2.27 o
  -3   5   6       17.62       15.98      0.57 o
  -2   5   6      200.74      194.89      2.92 o
  -1   5   6        9.43       11.30      0.49 o
   0   5   6      117.84      112.04      2.07 o
   1   5   6       55.77       52.10      1.34 o
   2   5   6       23.00       25.19      0.80 o
   3   5   6       55.49       51.62      1.40 o
   4   5   6        1.01        1.79      0.35 o
   5   5   6       22.43       22.13      0.75 o
   6   5   6       89.22       81.46      1.66 o
   7   5   6        8.13        8.35      0.34 o
  -8   6   6        6.19       10.28      0.39 o
  -7   6   6        6.60        9.11      0.42 o
  -6   6   6        3.35        2.08      0.28 o
  -5   6   6        1.04        0.48      0.28 o
  -4   6   6       70.42       69.43      1.58 o
  -3   6   6       67.56       67.13      1.54 o
  -2   6   6       18.41       18.14      0.63 o
  -1   6   6        0.33        0.48      0.25 o
   0   6   6      278.20      270.98      3.91 o
   1   6   6      242.60      268.03      3.90 o
   2   6   6       85.82       84.91      1.82 o
   3   6   6        4.94        4.66      0.40 o
   4   6   6        2.44        3.32      0.35 o
   5   6   6       35.38       35.60      0.99 o
   6   6   6       14.61        8.38      0.36 o
  -7   7   6        1.42        2.13      0.21 o
  -6   7   6        0.82        1.07      0.22 o
  -5   7   6       18.75       17.29      0.58 o
  -4   7   6        3.75        3.76      0.36 o
  -3   7   6       45.51       45.45      1.25 o
  -2   7   6       88.95       97.60      1.96 o
  -1   7   6      104.93      106.48      2.07 o
   0   7   6      116.31      114.95      2.17 o
   1   7   6       32.47       31.43      0.84 o
   2   7   6       45.17       38.38      1.09 o
   3   7   6        0.17        0.31      0.21 o
   4   7   6       18.14       22.75      0.62 o
  -5   8   6        1.66        1.82      0.23 o
  -4   8   6       68.03       73.53      1.41 o
  -3   8   6      152.28      159.94      2.49 o
  -2   8   6       43.18       43.46      1.14 o
  -1   8   6      133.00      144.75      2.37 o
   0   8   6        2.34        2.50      0.28 o
   1   8   6       16.86       17.16      0.56 o
   2   8   6       11.79       14.26      0.48 o
 -11   1   7       90.09       88.83      1.51 o
 -10   1   7        1.07        1.50      0.28 o
  -9   1   7       23.37       26.64      0.77 o
  -8   1   7        6.36        6.12      0.42 o
  -7   1   7       83.63       83.87      1.68 o
  -6   1   7       20.33       20.71      0.61 o
  -5   1   7     1072.50     1153.81     12.42 o
  -4   1   7      135.08      113.00      1.75 o
  -3   1   7       30.38       57.73      1.05 o
  -2   1   7       14.53        7.44      0.30 o
  -1   1   7      387.37      479.38      5.41 o
   0   1   7      921.56     1118.88     11.89 o
   1   1   7      231.96      279.69      3.56 o
   2   1   7        2.59        1.54      0.26 o
   3   1   7       96.76      115.14      2.10 o
   4   1   7        4.41        3.20      0.37 o
   5   1   7       16.35       16.96      0.73 o
   6   1   7       68.13       68.50      1.74 o
   7   1   7       21.84       22.56      0.75 o
   8   1   7        0.27        0.54      0.20 o
 -11   2   7        0.48        0.40      0.19 o
 -10   2   7       26.66       27.81      0.74 o
  -9   2   7       20.95       20.41      0.68 o
  -8   2   7      183.08      180.75      2.87 o
  -7   2   7      368.80      405.91      5.19 o
  -6   2   7      311.52      315.55      4.16 o
  -5   2   7       84.93      106.58      1.84 o
  -4   2   7        0.15        0.19      0.21 o
  -3   2   7      174.94      204.74      2.69 o
  -2   2   7       36.42       25.01      0.67 o
  -1   2   7        0.23        0.27      0.14 o
   0   2   7      169.15      208.14      2.82 o
   1   2   7      281.05      306.25      3.94 o
   2   2   7      186.21      159.59      2.53 o
   3   2   7      231.86      185.44      2.97 o
   4   2   7       14.91       14.08      0.64 o
   5   2   7        0.05        0.35      0.41 o
   6   2   7       15.64       21.90      0.78 o
   7   2   7       71.23       70.77      1.59 o
   8   2   7        3.22        2.38      0.25 o
 -10   3   7       24.27       23.07      0.64 o
  -9   3   7       55.92       48.48      1.24 o
  -8   3   7        0.86        1.05      0.31 o
  -7   3   7       15.07       12.97      0.57 o
  -6   3   7      310.15      342.28      4.56 o
  -5   3   7      119.87      151.79      2.43 o
  -4   3   7      144.53      134.81      2.15 o
  -3   3   7       44.63       28.08      0.78 o
  -2   3   7       36.25       45.22      1.01 o
  -1   3   7      355.17      427.05      5.12 o
   0   3   7       48.78       41.76      1.03 o
   1   3   7      124.61      111.38      1.96 o
   2   3   7        7.03        8.02      0.47 o
   3   3   7      178.34      170.76      2.86 o
   4   3   7      188.45      199.77      3.31 o
   5   3   7       17.61       16.81      0.72 o
   6   3   7        0.95        0.18      0.39 o
   7   3   7        0.31        0.35      0.23 o
 -10   4   7        7.63        9.30      0.36 o
  -9   4   7        2.29        2.65      0.29 o
  -8   4   7        0.50        0.98      0.26 o
  -7   4   7      329.83      311.17      4.30 o
  -6   4   7        8.68        8.39      0.49 o
  -5   4   7       10.68       10.31      0.51 o
  -4   4   7       82.85       87.56      1.70 o
  -3   4   7       59.89       65.01      1.38 o
  -2   4   7        5.99        6.79      0.37 o
  -1   4   7       30.37       44.45      1.11 o
   0   4   7       17.19       17.05      0.59 o
   1   4   7      173.85      179.38      2.83 o
   2   4   7      367.36      369.03      4.94 o
   3   4   7      255.91      231.93      3.58 o
   4   4   7        0.66       -0.10      0.43 o
   5   4   7        1.79        1.78      0.33 o
   6   4   7        0.13        0.27      0.28 o
   7   4   7        0.23       -0.22      0.26 o
  -9   5   7        1.12        0.77      0.22 o
  -8   5   7       76.60       73.48      1.50 o
  -7   5   7       17.52       14.31      0.57 o
  -6   5   7        2.76        6.00      0.44 o
  -5   5   7      196.34      176.08      2.86 o
  -4   5   7      230.71      224.29      3.33 o
  -3   5   7       45.55       39.55      1.11 o
  -2   5   7        9.24        8.47      0.46 o
  -1   5   7        0.28        0.86      0.24 o
   0   5   7        6.70        8.72      0.46 o
   1   5   7      257.37      247.39      3.66 o
   2   5   7        0.30        0.00      0.36 o
   3   5   7        4.15        6.85      0.47 o
   4   5   7       12.28        9.31      0.52 o
   5   5   7        2.71        3.97      0.39 o
   6   5   7        2.20        0.84      0.23 o
  -8   6   7       66.64       77.75      1.40 o
  -7   6   7        0.49        0.78      0.22 o
  -6   6   7       56.76       55.51      1.32 o
  -5   6   7       11.34       13.40      0.57 o
  -4   6   7        8.94        9.44      0.51 o
  -3   6   7      193.11      181.44      2.92 o
  -2   6   7       91.00      101.41      2.01 o
  -1   6   7       21.46       19.56      0.70 o
   0   6   7       20.87       18.12      0.69 o
   1   6   7       11.59        7.97      0.51 o
   2   6   7      108.46       94.70      1.93 o
   3   6   7       13.16       11.13      0.52 o
   4   6   7        0.29        0.18      0.23 o
   5   6   7       43.08       35.93      0.93 o
  -7   7   7       29.67       25.77      0.70 o
  -6   7   7        5.14        6.87      0.35 o
  -5   7   7       56.20       56.43      1.29 o
  -4   7   7       37.97       37.23      1.10 o
  -3   7   7       44.20       47.17      1.28 o
  -2   7   7       35.26       37.10      1.11 o
  -1   7   7      138.72      135.71      2.39 o
   0   7   7       54.15       59.59      1.44 o
   1   7   7       51.57       48.28      1.25 o
   2   7   7        4.58        3.66      0.33 o
   3   7   7       13.20       12.53      0.48 o
   4   7   7       12.54       14.77      0.47 o
  -5   8   7        4.85        5.25      0.29 o
  -4   8   7        2.01        2.78      0.26 o
  -3   8   7        0.06       -0.02      0.29 o
  -2   8   7        3.94        2.94      0.30 o
  -1   8   7        8.12        7.92      0.40 o
   0   8   7        3.07        1.84      0.24 o
   1   8   7       24.82       26.13      0.79 o
   2   8   7        7.83        9.08      0.38 o
 -11   0   8       92.77       94.85      1.61 o
 -10   0   8        4.71        5.10      0.39 o
  -9   0   8      167.18      168.45      2.77 o
  -8   0   8      525.64      527.85      6.53 o
  -7   0   8      261.91      234.68      3.37 o
  -6   0   8      355.16      303.72      3.95 o
  -5   0   8      776.69      688.77      7.70 o
  -4   0   8     2165.56     1735.93     31.67 o
  -3   0   8     2328.10     2525.53     40.98 o
  -2   0   8      806.87      903.07      9.67 o
  -1   0   8      326.75      405.29      4.67 o
   0   0   8      458.15      432.37      5.01 o
   1   0   8      185.30      202.22      2.75 o
   2   0   8     1502.29     1731.78     18.32 o
   3   0   8      103.16      111.29      2.03 o
   4   0   8        0.63        0.09      0.33 o
   5   0   8      207.81      241.34      3.69 o
   6   0   8       29.72       30.05      0.87 o
   7   0   8      298.14      301.09      4.08 o
   8   0   8      142.56      179.55      2.46 o
 -11   1   8       12.65       11.19      0.43 o
 -10   1   8      226.30      234.76      3.34 o
  -9   1   8      125.50      128.60      2.32 o
  -8   1   8       59.97       63.53      1.52 o
  -7   1   8        6.09       13.23      0.54 o
  -6   1   8       25.51       28.81      0.88 o
  -5   1   8       75.30       67.96      1.37 o
  -4   1   8      118.73      144.15      2.14 o
  -3   1   8      876.00      917.92      9.87 o
  -2   1   8      670.33      681.90      7.50 o
  -1   1   8       18.79       25.82      0.69 o
   0   1   8     1113.37     1263.20     13.42 o
   1   1   8        3.90       10.02      0.42 o
   2   1   8       18.84       13.47      0.52 o
   3   1   8       83.27       98.64      1.94 o
   4   1   8      129.57      121.40      2.34 o
   5   1   8      233.55      225.12      3.56 o
   6   1   8       18.08       18.80      0.72 o
   7   1   8        1.96        2.73      0.30 o
 -11   2   8        6.99        7.75      0.36 o
 -10   2   8      415.54      433.70      5.35 o
  -9   2   8        0.00        0.84      0.26 o
  -8   2   8      310.02      292.45      4.09 o
  -7   2   8        8.61        8.29      0.49 o
  -6   2   8       38.62       44.62      1.17 o
  -5   2   8        0.74        1.17      0.25 o
  -4   2   8       72.37       77.54      1.45 o
  -3   2   8      961.25      983.50     10.63 o
  -2   2   8     1213.62     1470.45     15.51 o
  -1   2   8       18.23       24.20      0.73 o
   0   2   8      103.01      102.36      1.74 o
   1   2   8       19.53       15.66      0.54 o
   2   2   8        0.06        0.08      0.28 o
   3   2   8       60.49       61.40      1.52 o
   4   2   8        0.00        0.32      0.41 o
   5   2   8       64.96       74.20      1.76 o
   6   2   8      103.21      123.20      2.29 o
   7   2   8        0.00        0.06      0.29 o
 -10   3   8       13.64       13.93      0.49 o
  -9   3   8       57.13       58.03      1.37 o
  -8   3   8      214.67      208.30      3.18 o
  -7   3   8        0.92        1.09      0.30 o
  -6   3   8      283.62      279.30      3.94 o
  -5   3   8      391.59      428.01      5.38 o
  -4   3   8       14.13       15.29      0.52 o
  -3   3   8       52.54       63.73      1.30 o
  -2   3   8      119.93      138.05      2.16 o
  -1   3   8      570.19      579.95      6.76 o
   0   3   8      341.94      354.51      4.53 o
   1   3   8        1.81        4.38      0.35 o
   2   3   8       61.77       54.78      1.39 o
   3   3   8        3.75        3.05      0.38 o
   4   3   8      436.99      384.25      5.25 o
   5   3   8      173.36      160.29      2.80 o
   6   3   8        6.68        5.35      0.38 o
   7   3   8        3.60        4.14      0.29 o
 -10   4   8       49.62       44.91      0.98 o
  -9   4   8        1.49        1.54      0.26 o
  -8   4   8        1.23        1.83      0.31 o
  -7   4   8      441.48      417.14      5.42 o
  -6   4   8      109.05      120.90      2.24 o
  -5   4   8      138.50      142.86      2.45 o
  -4   4   8      148.12      146.40      2.42 o
  -3   4   8        2.72        4.90      0.35 o
  -2   4   8        0.18        0.14      0.22 o
  -1   4   8        4.79        6.90      0.39 o
   0   4   8       15.84       25.88      0.75 o
   1   4   8      207.19      185.93      2.94 o
   2   4   8       74.70       78.80      1.77 o
   3   4   8       69.72       62.44      1.57 o
   4   4   8        8.22        8.19      0.49 o
   5   4   8        2.26        1.65      0.31 o
   6   4   8        1.60        1.64      0.27 o
  -9   5   8       82.70       80.18      1.43 o
  -8   5   8       69.84       69.97      1.44 o
  -7   5   8      244.48      232.35      3.40 o
  -6   5   8        1.35        2.66      0.31 o
  -5   5   8     1187.58     1157.69     12.92 o
  -4   5   8       11.09        9.74      0.51 o
  -3   5   8       19.12       17.61      0.62 o
  -2   5   8        2.52        2.99      0.35 o
  -1   5   8        8.75       11.05      0.53 o
   0   5   8       82.61       86.73      1.82 o
   1   5   8        2.55        4.98      0.39 o
   2   5   8       59.89       46.42      1.29 o
   3   5   8       36.26       27.14      0.84 o
   4   5   8        3.14        2.38      0.29 o
   5   5   8        0.11       -0.15      0.30 o
   6   5   8       10.66        9.46      0.36 o
  -8   6   8        0.22        1.67      0.22 o
  -7   6   8       32.44       29.36      0.88 o
  -6   6   8      105.89      108.30      1.99 o
  -5   6   8      128.77      122.66      2.21 o
  -4   6   8       40.57       43.14      1.24 o
  -3   6   8      466.85      474.54      6.02 o
  -2   6   8       56.45       54.09      1.39 o
  -1   6   8       37.20       41.80      1.23 o
   0   6   8      126.53      123.25      2.29 o
   1   6   8       84.21       79.52      1.74 o
   2   6   8        9.64        9.30      0.47 o
   3   6   8        0.00       -0.02      0.27 o
   4   6   8       22.81       22.98      0.64 o
   5   6   8        1.43        1.17      0.19 o
  -7   7   8      104.62      102.13      1.58 o
  -6   7   8       28.68       34.54      0.89 o
  -5   7   8        2.76        1.67      0.29 o
  -4   7   8      136.81      131.54      2.24 o
  -3   7   8       39.10       41.28      1.17 o
  -2   7   8       54.72       56.54      1.39 o
  -1   7   8        5.79        6.32      0.42 o
   0   7   8       18.77       14.75      0.57 o
   1   7   8        0.23        0.20      0.26 o
   2   7   8        1.71        0.80      0.24 o
   3   7   8       12.72       13.70      0.46 o
  -4   8   8        1.80        2.50      0.24 o
  -3   8   8       73.49       76.33      1.45 o
  -2   8   8       11.06       13.42      0.49 o
  -1   8   8        0.04        0.31      0.20 o
   0   8   8        5.47        7.68      0.35 o
   1   8   8       15.75       14.64      0.46 o
 -11   1   9        6.67        6.73      0.35 o
 -10   1   9       31.76       32.72      1.01 o
  -9   1   9       13.90       13.35      0.61 o
  -8   1   9      173.92      170.84      2.83 o
  -7   1   9       90.89       85.69      1.78 o
  -6   1   9      237.88      230.81      3.32 o
  -5   1   9        5.85        6.30      0.37 o
  -4   1   9       66.86       67.19      1.31 o
  -3   1   9      253.74      260.04      3.32 o
  -2   1   9      271.93      264.01      3.34 o
  -1   1   9      289.87      316.48      3.90 o
   0   1   9       41.89       53.48      1.14 o
   1   1   9      207.04      234.73      3.23 o
   2   1   9        0.03       -0.05      0.25 o
   3   1   9        2.12        2.12      0.32 o
   4   1   9       20.44       21.37      0.74 o
   5   1   9       49.69       55.05      1.44 o
   6   1   9       41.89       47.15      1.24 o
   7   1   9        0.20        0.56      0.21 o
 -11   2   9        4.57        4.96      0.31 o
 -10   2   9       66.31       68.58      1.46 o
  -9   2   9       21.20       19.16      0.65 o
  -8   2   9      328.02      328.88      4.48 o
  -7   2   9        5.62        8.63      0.51 o
  -6   2   9      315.89      353.45      4.66 o
  -5   2   9        9.12        6.82      0.41 o
  -4   2   9        5.66        6.88      0.35 o
  -3   2   9       16.92       18.04      0.55 o
  -2   2   9        2.63        7.27      0.36 o
  -1   2   9      181.63      171.70      2.51 o
   0   2   9      174.30      159.37      2.43 o
   1   2   9       38.39       43.42      1.13 o
   2   2   9        0.46        0.65      0.24 o
   3   2   9      175.83      169.78      2.84 o
   4   2   9       71.65       59.54      1.52 o
   5   2   9        0.92        1.11      0.27 o
   6   2   9       99.71       87.29      1.71 o
   7   2   9       23.15       20.62      0.65 o
 -10   3   9        0.91        1.18      0.23 o
  -9   3   9       14.36       13.88      0.56 o
  -8   3   9        2.39        1.73      0.36 o
  -7   3   9        3.40        4.66      0.42 o
  -6   3   9      315.06      324.22      4.44 o
  -5   3   9      108.06      105.02      1.98 o
  -4   3   9      121.10      143.86      2.34 o
  -3   3   9      259.92      250.01      3.43 o
  -2   3   9      133.08      126.97      2.12 o
  -1   3   9      280.23      300.56      3.99 o
   0   3   9      251.40      266.18      3.68 o
   1   3   9       25.40       29.08      0.79 o
   2   3   9       52.02       44.79      1.26 o
   3   3   9        1.28        1.20      0.30 o
   4   3   9       61.14       58.30      1.51 o
   5   3   9        0.86        0.13      0.32 o
   6   3   9       38.59       37.89      1.02 o
 -10   4   9        0.61        0.47      0.19 o
  -9   4   9       17.74       17.61      0.57 o
  -8   4   9       32.93       32.90      1.02 o
  -7   4   9       11.66       13.32      0.60 o
  -6   4   9      180.89      151.65      2.61 o
  -5   4   9      361.26      348.45      4.68 o
  -4   4   9      106.22      110.74      2.07 o
  -3   4   9      279.81      282.75      3.91 o
  -2   4   9      240.17      257.63      3.65 o
  -1   4   9        6.43        4.67      0.38 o
   0   4   9        0.35        1.92      0.32 o
   1   4   9        4.39        3.44      0.36 o
   2   4   9      369.60      332.75      4.58 o
   3   4   9       29.98       23.82      0.78 o
   4   4   9      108.29      100.45      1.98 o
   5   4   9        0.87        0.43      0.21 o
   6   4   9        5.01        4.44      0.27 o
  -9   5   9      123.50      121.99      1.89 o
  -8   5   9      336.62      328.80      4.24 o
  -7   5   9       15.84       18.16      0.63 o
  -6   5   9        2.41        2.91      0.35 o
  -5   5   9      271.92      269.66      3.88 o
  -4   5   9      287.89      309.44      4.31 o
  -3   5   9      198.07      185.80      2.97 o
  -2   5   9        6.03        6.59      0.43 o
  -1   5   9        3.21        2.55      0.34 o
   0   5   9        0.62        0.57      0.28 o
   1   5   9       25.33       22.45      0.75 o
   2   5   9      183.81      171.19      2.82 o
   3   5   9        6.00        4.64      0.38 o
   4   5   9        0.21        0.57      0.22 o
   5   5   9        1.29        1.38      0.22 o
  -8   6   9        0.00        0.10      0.23 o
  -7   6   9       40.93       39.23      1.00 o
  -6   6   9       18.70       16.06      0.58 o
  -5   6   9       70.03       69.47      1.56 o
  -4   6   9        0.08        0.76      0.29 o
  -3   6   9      570.71      580.17      7.11 o
  -2   6   9      184.93      173.45      2.86 o
  -1   6   9       19.38       18.08      0.66 o
   0   6   9        4.68        5.05      0.38 o
   1   6   9       63.34       56.09      1.36 o
   2   6   9       13.92       17.60      0.59 o
   3   6   9        4.42        5.33      0.33 o
   4   6   9       11.05        9.83      0.38 o
  -6   7   9       41.28       36.61      0.90 o
  -5   7   9      102.28       98.14      1.75 o
  -4   7   9        0.86        1.32      0.24 o
  -3   7   9        2.21        1.74      0.26 o
  -2   7   9       37.57       37.74      1.08 o
  -1   7   9      278.75      276.91      3.83 o
   0   7   9       14.72       17.13      0.58 o
   1   7   9       11.16       13.54      0.50 o
   2   7   9        0.09        0.66      0.17 o
  -3   8   9        9.44        8.41      0.37 o
  -2   8   9       32.43       30.28      0.82 o
  -1   8   9       59.31       66.60      1.31 o
 -11   0  10        3.27        3.56      0.29 o
 -10   0  10       50.18       53.49      1.35 o
  -9   0  10      656.94      699.96      8.40 o
  -8   0  10        2.41        0.90      0.37 o
  -7   0  10       88.79       92.77      1.90 o
  -6   0  10      285.36      243.81      3.44 o
  -5   0  10      637.68      539.32      6.30 o
  -4   0  10      394.14      370.04      4.63 o
  -3   0  10       67.15       56.73      1.18 o
  -2   0  10       47.17       49.55      1.06 o
  -1   0  10       30.48       32.67      0.84 o
   0   0  10       23.01       31.13      0.84 o
   1   0  10        8.30       15.78      0.52 o
   2   0  10       12.83       17.92      0.59 o
   3   0  10        5.37        5.68      0.39 o
   4   0  10       50.01       46.03      1.26 o
   5   0  10        0.00       -0.32      0.32 o
   6   0  10       79.56       90.33      1.66 o
   7   0  10      226.90      289.30      3.51 o
 -11   1  10        1.31        1.06      0.21 o
 -10   1  10       20.53       25.01      0.74 o
  -9   1  10        0.99        1.24      0.34 o
  -8   1  10      348.80      331.98      4.61 o
  -7   1  10      466.32      435.30      5.61 o
  -6   1  10       10.80       13.04      0.56 o
  -5   1  10      219.73      211.11      3.08 o
  -4   1  10      124.09       98.97      1.72 o
  -3   1  10        9.62       12.14      0.44 o
  -2   1  10      494.83      497.95      5.79 o
  -1   1  10        0.00        0.52      0.18 o
   0   1  10        7.97       11.57      0.45 o
   1   1  10      155.52      153.03      2.41 o
   2   1  10       15.59       13.89      0.55 o
   3   1  10       10.66       13.04      0.57 o
   4   1  10       11.95       12.56      0.56 o
   5   1  10       47.62       44.28      1.22 o
   6   1  10       49.56       53.52      1.20 o
 -10   2  10      186.98      194.33      2.87 o
  -9   2  10        9.02        8.50      0.47 o
  -8   2  10       34.99       33.59      0.91 o
  -7   2  10      366.64      364.04      4.87 o
  -6   2  10      349.07      334.20      4.52 o
  -5   2  10      359.12      370.89      4.82 o
  -4   2  10       61.09       64.04      1.38 o
  -3   2  10        0.52        2.15      0.26 o
  -2   2  10      290.93      294.33      3.85 o
  -1   2  10      538.93      584.02      6.81 o
   0   2  10        0.03        8.18      0.41 o
   1   2  10       41.35       37.14      1.04 o
   2   2  10       23.95       22.55      0.71 o
   3   2  10       92.59       91.02      1.89 o
   4   2  10        7.05        7.98      0.45 o
   5   2  10        7.99        6.31      0.43 o
   6   2  10        0.15       -0.14      0.22 o
 -10   3  10        2.82        3.93      0.30 o
  -9   3  10        3.12        2.87      0.31 o
  -8   3  10      331.69      308.52      4.26 o
  -7   3  10      213.46      206.71      3.23 o
  -6   3  10       73.21       68.28      1.60 o
  -5   3  10      435.89      431.14      5.51 o
  -4   3  10        5.59       10.22      0.48 o
  -3   3  10       25.76       23.41      0.70 o
  -2   3  10       74.67       73.74      1.56 o
  -1   3  10      171.48      188.80      2.87 o
   0   3  10      264.27      271.27      3.78 o
   1   3  10      281.23      274.29      3.86 o
   2   3  10       20.91       20.68      0.72 o
   3   3  10       48.13       40.82      1.21 o
   4   3  10      118.63      109.88      2.09 o
   5   3  10       95.97       89.69      1.72 o
   6   3  10        1.58        1.90      0.21 o
  -9   4  10        0.23        0.77      0.23 o
  -8   4  10        2.40        3.36      0.35 o
  -7   4  10      481.68      463.93      5.89 o
  -6   4  10       64.39       64.76      1.56 o
  -5   4  10        7.95        7.64      0.47 o
  -4   4  10        8.80       12.08      0.55 o
  -3   4  10        2.71        2.82      0.34 o
  -2   4  10        8.97        8.79      0.49 o
  -1   4  10      149.32      141.52      2.46 o
   0   4  10        5.81        6.39      0.41 o
   1   4  10      180.93      163.21      2.72 o
   2   4  10        3.19        2.71      0.41 o
   3   4  10       11.18       12.34      0.55 o
   4   4  10       26.19       20.84      0.67 o
   5   4  10        0.16        0.45      0.18 o
  -9   5  10      106.62      112.46      1.75 o
  -8   5  10       79.33       75.49      1.49 o
  -7   5  10      236.90      234.60      3.38 o
  -6   5  10      155.49      154.61      2.61 o
  -5   5  10       84.21       77.79      1.74 o
  -4   5  10       63.10       68.49      1.60 o
  -3   5  10       71.88       60.93      1.50 o
  -2   5  10        1.30        2.41      0.36 o
  -1   5  10       32.06       30.82      0.87 o
   0   5  10      149.36      158.61      2.68 o
   1   5  10        6.65        9.13      0.49 o
   2   5  10        8.91       10.52      0.51 o
   3   5  10        0.07        0.11      0.27 o
   4   5  10        1.51        1.96      0.25 o
  -8   6  10       10.39       11.48      0.38 o
  -7   6  10       68.50       67.16      1.35 o
  -6   6  10        2.70        3.43      0.34 o
  -5   6  10      272.06      255.54      3.64 o
  -4   6  10      156.20      163.65      2.68 o
  -3   6  10       97.51      103.60      2.01 o
  -2   6  10       35.41       44.96      1.26 o
  -1   6  10       30.89       24.16      0.76 o
   0   6  10        3.63        5.50      0.38 o
   1   6  10        0.33       -0.33      0.33 o
   2   6  10       38.23       32.53      0.94 o
   3   6  10       12.16       12.38      0.44 o
  -6   7  10       35.17       32.82      0.82 o
  -5   7  10       46.90       43.47      1.04 o
  -4   7  10      226.20      217.69      3.06 o
  -3   7  10        0.46        0.52      0.23 o
  -2   7  10        9.91       11.52      0.48 o
  -1   7  10       42.35       40.47      1.06 o
   0   7  10       10.83        9.90      0.43 o
   1   7  10        9.28       14.70      0.49 o
   2   7  10        4.26        3.54      0.27 o
 -11   1  11        3.01        3.27      0.27 o
 -10   1  11       50.98       52.69      1.30 o
  -9   1  11       44.49       42.75      1.25 o
  -8   1  11       77.73       65.27      1.60 o
  -7   1  11      342.52      315.40      4.42 o
  -6   1  11        2.71        3.54      0.38 o
  -5   1  11       28.69       31.77      0.84 o
  -4   1  11      292.00      273.87      3.67 o
  -3   1  11     1100.80      985.93     10.81 o
  -2   1  11       58.97       57.41      1.22 o
  -1   1  11        3.54        2.28      0.25 o
   0   1  11      322.92      329.54      4.24 o
   1   1  11        3.00        3.74      0.32 o
   2   1  11        2.91        4.60      0.37 o
   3   1  11        6.32        8.50      0.45 o
   4   1  11        0.75        1.34      0.28 o
   5   1  11       25.45       27.73      0.85 o
   6   1  11        4.78        4.60      0.27 o
 -10   2  11        3.70        4.66      0.35 o
  -9   2  11        9.58        8.41      0.48 o
  -8   2  11       80.99       77.99      1.72 o
  -7   2  11        0.62        1.59      0.34 o
  -6   2  11      225.04      212.55      3.27 o
  -5   2  11     1390.57     1318.84     14.47 o
  -4   2  11       85.65       79.59      1.63 o
  -3   2  11        2.12        1.40      0.28 o
  -2   2  11       28.66       34.94      0.99 o
  -1   2  11       16.38       15.05      0.56 o
   0   2  11        0.20        0.36      0.21 o
   1   2  11        2.70        4.15      0.36 o
   2   2  11       57.90       53.11      1.35 o
   3   2  11       68.72       62.55      1.49 o
   4   2  11        0.46        1.01      0.25 o
   5   2  11       18.60       18.98      0.57 o
   6   2  11       22.70       20.88      0.59 o
 -10   3  11       21.26       24.13      0.76 o
  -9   3  11       30.08       37.70      1.06 o
  -8   3  11       49.39       51.62      1.34 o
  -7   3  11      132.05      127.38      2.35 o
  -6   3  11      107.01      113.61      2.18 o
  -5   3  11       16.78       17.77      0.67 o
  -4   3  11      319.36      300.45      4.16 o
  -3   3  11      179.80      179.78      2.85 o
  -2   3  11      175.23      179.43      2.81 o
  -1   3  11       38.41       40.91      1.15 o
   0   3  11       47.25       45.08      1.22 o
   1   3  11        1.24        0.82      0.28 o
   2   3  11       55.33       58.63      1.42 o
   3   3  11        1.34        0.78      0.28 o
   4   3  11        9.46        7.55      0.43 o
   5   3  11       50.86       46.76      1.05 o
  -9   4  11       11.36       14.75      0.52 o
  -8   4  11        5.81        5.63      0.39 o
  -7   4  11       48.36       54.33      1.39 o
  -6   4  11      575.93      556.99      6.89 o
  -5   4  11      118.88      117.18      2.23 o
  -4   4  11      518.24      521.04      6.51 o
  -3   4  11      298.53      295.31      4.18 o
  -2   4  11      143.92      124.00      2.28 o
  -1   4  11      453.00      392.76      5.16 o
   0   4  11       31.47       25.39      0.78 o
   1   4  11      114.45      110.12      2.08 o
   2   4  11      188.98      167.73      2.73 o
   3   4  11       52.85       44.81      1.19 o
   4   4  11        0.35        0.61      0.20 o
   5   4  11        0.16        0.17      0.21 o
  -8   5  11       28.29       26.87      0.71 o
  -7   5  11        5.53        6.92      0.40 o
  -6   5  11        1.46        1.28      0.33 o
  -5   5  11      431.26      419.61      5.45 o
  -4   5  11      289.20      278.66      4.01 o
  -3   5  11      421.44      409.85      5.38 o
  -2   5  11       89.58      108.16      2.11 o
  -1   5  11        2.99        2.27      0.32 o
   0   5  11        1.03        1.14      0.30 o
   1   5  11        9.29        9.44      0.47 o
   2   5  11        0.03        0.48      0.19 o
   3   5  11       19.14       16.17      0.53 o
   4   5  11        7.36        4.28      0.26 o
  -7   6  11        2.22        1.86      0.26 o
  -6   6  11       61.93       64.32      1.37 o
  -5   6  11       78.80       87.23      1.71 o
  -4   6  11        2.55        2.38      0.31 o
  -3   6  11      359.08      358.85      4.73 o
  -2   6  11       52.69       52.10      1.30 o
  -1   6  11       75.33       77.55      1.63 o
   0   6  11        0.76        2.24      0.29 o
   1   6  11        1.66        1.62      0.25 o
   2   6  11       33.46       31.43      0.84 o
   3   6  11       11.67        9.16      0.35 o
  -5   7  11        1.12        1.16      0.20 o
  -4   7  11        0.32        0.45      0.22 o
  -3   7  11        9.19        8.91      0.41 o
  -2   7  11        5.65        5.29      0.34 o
  -1   7  11       79.45       81.25      1.50 o
   0   7  11       31.37       28.95      0.79 o
   1   7  11       54.77       55.65      1.11 o
 -10   0  12       38.64       33.17      1.02 o
  -9   0  12      171.88      194.71      3.20 o
  -8   0  12        1.73        2.25      0.39 o
  -7   0  12      214.85      187.75      3.11 o
  -6   0  12      233.07      209.97      3.18 o
  -5   0  12      365.90      311.49      4.29 o
  -4   0  12       47.00       31.96      0.99 o
  -3   0  12        1.86        0.79      0.26 o
  -2   0  12      938.99      908.39     10.09 o
  -1   0  12      219.99      201.99      2.89 o
   0   0  12      317.19      321.62      4.16 o
   1   0  12        0.94        0.84      0.24 o
   2   0  12       38.11       49.54      1.20 o
   3   0  12       50.62       55.92      1.27 o
   4   0  12       16.08       13.91      0.49 o
   5   0  12        1.35        0.68      0.19 o
 -10   1  12       41.33       46.91      1.20 o
  -9   1  12       18.86       17.71      0.68 o
  -8   1  12        7.49        5.94      0.45 o
  -7   1  12      479.77      424.24      5.59 o
  -6   1  12       56.18       66.59      1.58 o
  -5   1  12       10.96       13.43      0.58 o
  -4   1  12     1087.02     1051.08     11.63 o
  -3   1  12       67.11       66.84      1.40 o
  -2   1  12       44.59       39.79      1.05 o
  -1   1  12      106.51      107.84      1.88 o
   0   1  12       20.93       23.05      0.68 o
   1   1  12      172.24      184.53      2.82 o
   2   1  12       94.31       90.83      1.78 o
   3   1  12       51.35       51.32      1.26 o
   4   1  12        0.14       -0.04      0.22 o
   5   1  12       28.30       28.86      0.77 o
 -10   2  12       69.24       76.62      1.50 o
  -9   2  12       62.43       59.49      1.42 o
  -8   2  12        1.31        1.16      0.30 o
  -7   2  12       19.65       16.18      0.65 o
  -6   2  12      393.35      415.08      5.45 o
  -5   2  12        5.40        3.11      0.38 o
  -4   2  12      296.31      307.01      4.21 o
  -3   2  12       93.59      106.27      1.97 o
  -2   2  12        0.96        0.61      0.24 o
  -1   2  12      137.79      134.31      2.26 o
   0   2  12      161.32      145.18      2.40 o
   1   2  12       17.01       21.80      0.69 o
   2   2  12       74.93       75.21      1.62 o
   3   2  12       26.21       25.15      0.74 o
   4   2  12        5.90        7.01      0.37 o
   5   2  12        1.36        1.31      0.20 o
 -10   3  12       79.82       91.58      1.56 o
  -9   3  12       11.31       10.07      0.47 o
  -8   3  12      212.47      198.34      3.05 o
  -7   3  12       14.74       16.94      0.67 o
  -6   3  12       67.28       62.94      1.55 o
  -5   3  12      105.38      101.66      2.04 o
  -4   3  12       18.10       16.08      0.65 o
  -3   3  12       28.00       22.02      0.74 o
  -2   3  12      465.18      454.66      5.75 o
  -1   3  12      307.99      317.23      4.31 o
   0   3  12       58.66       59.31      1.43 o
   1   3  12      131.81      119.04      2.16 o
   2   3  12        1.91        3.22      0.33 o
   3   3  12        0.75        0.33      0.22 o
   4   3  12       66.15       61.10      1.26 o
   5   3  12        0.56        1.40      0.17 o
  -9   4  12       36.99       36.79      0.95 o
  -8   4  12       18.37       18.58      0.59 o
  -7   4  12      172.08      163.67      2.67 o
  -6   4  12        5.42        9.36      0.52 o
  -5   4  12        0.57        0.50      0.32 o
  -4   4  12       71.37       61.30      1.54 o
  -3   4  12        9.77       10.50      0.56 o
  -2   4  12       27.33       19.73      0.72 o
  -1   4  12       50.87       35.25      1.10 o
   0   4  12       10.16       13.24      0.58 o
   1   4  12       27.65       28.09      0.80 o
   2   4  12       16.93       15.17      0.57 o
   3   4  12        0.86        1.18      0.23 o
   4   4  12       38.85       38.81      0.89 o
  -8   5  12       94.28      101.29      1.70 o
  -7   5  12        6.01        4.87      0.36 o
  -6   5  12        3.02        3.26      0.33 o
  -5   5  12       32.60       31.97      0.88 o
  -4   5  12        2.87        3.42      0.40 o
  -3   5  12        2.19        6.03      0.42 o
  -2   5  12       13.89       16.17      0.62 o
  -1   5  12        6.85        8.97      0.47 o
   0   5  12        1.45        2.73      0.30 o
   1   5  12        7.24        7.94      0.40 o
   2   5  12       47.67       58.77      1.25 o
   3   5  12        0.07        0.04      0.20 o
  -7   6  12        0.25        0.27      0.19 o
  -6   6  12        5.91        6.17      0.34 o
  -5   6  12        5.05        7.35      0.41 o
  -4   6  12        2.99        4.87      0.35 o
  -3   6  12       64.63       66.80      1.47 o
  -2   6  12       79.12       72.42      1.52 o
  -1   6  12       12.74       11.59      0.49 o
   0   6  12        4.60        3.63      0.30 o
   1   6  12        3.60        4.22      0.31 o
   2   6  12       54.65       58.14      1.11 o
  -4   7  12      102.17       93.07      1.55 o
  -3   7  12       11.86       14.07      0.46 o
  -2   7  12        3.13        4.68      0.30 o
  -1   7  12       36.91       33.85      0.85 o
 -10   1  13        4.84        6.64      0.40 o
  -9   1  13        0.00        0.08      0.38 o
  -8   1  13      102.65       91.56      1.94 o
  -7   1  13        0.11        0.88      0.33 o
  -6   1  13       10.56        9.13      0.55 o
  -5   1  13      140.49      128.34      2.32 o
  -4   1  13      341.66      307.44      4.17 o
  -3   1  13     1321.14     1204.95     13.18 o
  -2   1  13      505.50      466.28      5.71 o
  -1   1  13       56.78       65.51      1.42 o
   0   1  13       59.34       59.21      1.34 o
   1   1  13       16.35       16.58      0.59 o
   2   1  13       21.68       19.34      0.61 o
   3   1  13        0.57       -0.10      0.32 o
   4   1  13        1.50        1.67      0.21 o
   5   1  13       18.58       19.95      0.55 o
 -10   2  13       31.28       36.06      0.93 o
  -9   2  13       23.24       20.59      0.66 o
  -8   2  13       48.88       49.11      1.29 o
  -7   2  13       54.53       54.75      1.41 o
  -6   2  13      789.27      694.23      8.32 o
  -5   2  13      603.39      593.07      7.27 o
  -4   2  13        0.01        0.78      0.25 o
  -3   2  13        9.16       10.39      0.49 o
  -2   2  13      159.37      145.47      2.41 o
  -1   2  13      441.40      418.32      5.28 o
   0   2  13      507.40      485.87      5.97 o
   1   2  13        6.36        7.06      0.43 o
   2   2  13        3.23        4.48      0.36 o
   3   2  13       21.85       24.25      0.65 o
   4   2  13       21.75       21.87      0.66 o
  -9   3  13        3.49        2.99      0.29 o
  -8   3  13       15.89       13.48      0.55 o
  -7   3  13        1.04        0.85      0.25 o
  -6   3  13       49.35       42.68      1.26 o
  -5   3  13       38.91       45.37      1.32 o
  -4   3  13       29.59       39.87      1.20 o
  -3   3  13      352.60      342.98      4.65 o
  -2   3  13       17.90       23.51      0.75 o
  -1   3  13        6.35        8.08      0.46 o
   0   3  13      136.58      119.58      2.15 o
   1   3  13        3.23        1.12      0.28 o
   2   3  13        3.52        3.84      0.33 o
   3   3  13        6.34        5.77      0.31 o
   4   3  13        0.71        1.25      0.17 o
  -9   4  13       18.67       17.35      0.51 o
  -8   4  13        3.74        4.31      0.36 o
  -7   4  13       19.07       18.36      0.62 o
  -6   4  13       35.24       32.47      0.88 o
  -5   4  13       19.27       19.25      0.70 o
  -4   4  13      335.28      345.87      4.72 o
  -3   4  13       23.07       22.34      0.76 o
  -2   4  13      235.23      228.82      3.43 o
  -1   4  13       16.24       14.66      0.59 o
   0   4  13       20.70       19.87      0.64 o
   1   4  13       49.99       54.92      1.28 o
   2   4  13        2.17        3.52      0.29 o
   3   4  13        3.88        2.91      0.24 o
  -8   5  13        2.43        4.42      0.29 o
  -7   5  13        1.63        1.86      0.27 o
  -6   5  13        9.80        8.50      0.44 o
  -5   5  13       58.48       54.76      1.34 o
  -4   5  13       59.80       56.47      1.38 o
  -3   5  13        0.33        0.92      0.26 o
  -2   5  13       38.09       34.38      1.04 o
  -1   5  13        6.49        8.71      0.44 o
   0   5  13        9.46       10.48      0.47 o
   1   5  13        5.18        3.76      0.31 o
   2   5  13        6.11        8.11      0.34 o
  -6   6  13       51.10       58.20      1.16 o
  -5   6  13       18.11       18.34      0.57 o
  -4   6  13        0.86        0.15      0.30 o
  -3   6  13       85.39       85.33      1.62 o
  -2   6  13       22.89       26.14      0.80 o
  -1   6  13        0.25        1.48      0.23 o
   0   6  13       74.75       86.02      1.50 o
 -10   0  14        8.16        9.02      0.42 o
  -9   0  14      145.69      176.49      2.89 o
  -8   0  14       71.87       80.22      1.86 o
  -7   0  14       69.20       77.20      1.78 o
  -6   0  14       35.65       26.67      0.83 o
  -5   0  14      729.39      757.39      9.02 o
  -4   0  14        1.29        1.11      0.35 o
  -3   0  14        8.23       13.92      0.58 o
  -2   0  14      886.43      851.29      9.66 o
  -1   0  14      690.65      668.31      7.76 o
   0   0  14       55.02       54.03      1.25 o
   1   0  14      457.95      448.52      5.45 o
   2   0  14       88.17       91.76      1.64 o
   3   0  14       62.44       66.25      1.26 o
   4   0  14      185.81      187.40      2.42 o
 -10   1  14       22.25       24.29      0.65 o
  -9   1  14       40.29       40.96      1.16 o
  -8   1  14       19.31       18.49      0.69 o
  -7   1  14      237.75      211.65      3.27 o
  -6   1  14      147.76      131.87      2.42 o
  -5   1  14        0.92        2.74      0.39 o
  -4   1  14      562.15      503.73      6.24 o
  -3   1  14       26.24       22.27      0.70 o
  -2   1  14      140.50      134.43      2.26 o
  -1   1  14      195.90      191.41      2.88 o
   0   1  14       23.24       25.37      0.71 o
   1   1  14      172.34      162.99      2.53 o
   2   1  14      244.95      246.60      3.34 o
   3   1  14       37.00       36.81      0.89 o
   4   1  14        0.27        0.46      0.15 o
  -9   2  14       46.37       45.45      1.12 o
  -8   2  14       33.28       31.59      0.99 o
  -7   2  14       14.04       14.88      0.61 o
  -6   2  14        3.53        5.44      0.48 o
  -5   2  14       17.30       14.15      0.62 o
  -4   2  14        0.73        0.43      0.27 o
  -3   2  14       46.00       43.29      1.20 o
  -2   2  14       13.49        9.92      0.51 o
  -1   2  14       42.23       43.59      1.17 o
   0   2  14      129.55      149.82      2.44 o
   1   2  14       47.49       53.21      1.25 o
   2   2  14       40.14       40.22      1.01 o
   3   2  14       12.97       13.44      0.45 o
  -9   3  14        0.31       -0.10      0.31 o
  -8   3  14       46.00       46.44      1.15 o
  -7   3  14        2.01        2.83      0.33 o
  -6   3  14        4.35        4.23      0.38 o
  -5   3  14       14.25       14.45      0.61 o
  -4   3  14      102.89      106.02      2.09 o
  -3   3  14       31.10       34.14      1.07 o
  -2   3  14       10.29       13.21      0.57 o
  -1   3  14       22.78       22.83      0.69 o
   0   3  14       53.76       50.50      1.24 o
   1   3  14      164.19      152.38      2.41 o
   2   3  14       16.65       15.97      0.51 o
   3   3  14        0.15        0.61      0.17 o
  -8   4  14       23.21       27.13      0.81 o
  -7   4  14       24.86       21.54      0.65 o
  -6   4  14        6.78        7.02      0.43 o
  -5   4  14        3.77        2.48      0.35 o
  -4   4  14       73.46       68.34      1.59 o
  -3   4  14       38.02       36.29      1.11 o
  -2   4  14       13.15       11.39      0.52 o
  -1   4  14      110.89      105.04      1.93 o
   0   4  14       12.46       17.19      0.57 o
   1   4  14        0.00       -0.18      0.27 o
   2   4  14        7.79        6.77      0.32 o
  -7   5  14        2.08        1.61      0.26 o
  -6   5  14       35.25       33.85      0.95 o
  -5   5  14       10.73       11.43      0.48 o
  -4   5  14       20.36       23.54      0.68 o
  -3   5  14       18.46       19.08      0.62 o
  -2   5  14      140.25      146.95      2.33 o
  -1   5  14       21.78       24.66      0.67 o
   0   5  14        0.84        0.08      0.24 o
   1   5  14        0.00       -0.03      0.22 o
  -5   6  14       18.25       16.84      0.47 o
  -4   6  14       50.38       47.14      1.03 o
  -3   6  14        2.99        3.53      0.28 o
  -2   6  14       54.61       46.79      1.02 o
  -1   6  14        3.40        3.15      0.25 o
  -9   1  15        0.06        1.20      0.26 o
  -8   1  15        0.06        0.05      0.33 o
  -7   1  15        1.16        2.58      0.33 o
  -6   1  15        4.38        2.46      0.39 o
  -5   1  15        4.69        4.92      0.46 o
  -4   1  15       23.41       24.36      0.77 o
  -3   1  15      503.72      491.07      6.07 o
  -2   1  15       16.79       16.44      0.58 o
  -1   1  15       23.87       26.54      0.73 o
   0   1  15       42.96       40.03      1.04 o
   1   1  15       11.30       10.68      0.44 o
   2   1  15       12.36       11.56      0.43 o
   3   1  15       45.34       46.57      0.93 o
  -9   2  15       22.57       22.59      0.71 o
  -8   2  15        1.58        0.72      0.27 o
  -7   2  15        0.77       -0.27      0.35 o
  -6   2  15       15.37       13.50      0.60 o
  -5   2  15       37.36       35.29      0.95 o
  -4   2  15       42.08       40.18      1.17 o
  -3   2  15       10.78       12.68      0.55 o
  -2   2  15       13.96       12.80      0.55 o
  -1   2  15      435.29      432.93      5.38 o
   0   2  15      102.52      100.76      1.81 o
   1   2  15       29.99       30.10      0.86 o
   2   2  15        3.55        5.64      0.31 o
   3   2  15        5.04        4.14      0.23 o
  -8   3  15       47.15       36.98      0.96 o
  -7   3  15        1.55        1.88      0.31 o
  -6   3  15       35.70       45.07      1.21 o
  -5   3  15       17.73       19.25      0.69 o
  -4   3  15       14.34       13.20      0.57 o
  -3   3  15        0.87        3.72      0.36 o
  -2   3  15       61.49       62.18      1.41 o
  -1   3  15        0.35        0.85      0.22 o
   0   3  15        1.65        2.59      0.29 o
   1   3  15       35.68       39.90      0.98 o
   2   3  15       53.86       59.38      1.12 o
  -7   4  15        4.44        4.43      0.31 o
  -6   4  15       45.00       43.44      1.13 o
  -5   4  15       37.13       31.62      0.83 o
  -4   4  15       34.17       34.39      1.04 o
  -3   4  15        2.18        2.85      0.31 o
  -2   4  15       21.82       21.26      0.64 o
  -1   4  15        8.92        9.42      0.44 o
   0   4  15       18.28       18.82      0.56 o
   1   4  15       28.71       32.16      0.81 o
  -6   5  15       10.67       10.26      0.49 o
  -5   5  15       35.00       33.92      0.91 o
  -4   5  15        0.03        0.26      0.22 o
  -3   5  15      112.62      102.50      1.76 o
  -2   5  15       76.98       80.42      1.47 o
  -1   5  15        1.52        0.70      0.19 o
   0   5  15        0.03        0.24      0.16 o
  -9   0  16       15.22       12.60      0.50 o
  -8   0  16        6.09        3.39      0.35 o
  -7   0  16        1.36        2.49      0.33 o
  -6   0  16       18.76       18.17      0.71 o
  -5   0  16       54.51       66.40      1.60 o
  -4   0  16      163.15      159.33      2.66 o
  -3   0  16        3.61        5.92      0.41 o
  -2   0  16       40.54       42.37      1.11 o
  -1   0  16       39.84       39.50      1.04 o
   0   0  16       45.08       46.88      1.08 o
   1   0  16       39.08       43.63      0.97 o
   2   0  16       10.19       10.14      0.34 o
  -9   1  16        7.54        7.06      0.36 o
  -8   1  16        6.42        4.68      0.33 o
  -7   1  16        0.07        0.21      0.25 o
  -6   1  16      182.35      174.91      2.85 o
  -5   1  16        0.60        0.33      0.37 o
  -4   1  16        2.85        2.88      0.33 o
  -3   1  16       94.78       88.32      1.76 o
  -2   1  16        5.89        6.43      0.40 o
  -1   1  16        7.08        7.60      0.40 o
   0   1  16        0.52        0.47      0.21 o
   1   1  16       76.82       76.52      1.38 o
   2   1  16        6.27        6.89      0.29 o
  -8   2  16       67.07       63.55      1.28 o
  -7   2  16        6.42        6.89      0.42 o
  -6   2  16       17.15       22.02      0.72 o
  -5   2  16       14.63       14.55      0.57 o
  -4   2  16       16.70       14.54      0.58 o
  -3   2  16       89.21       89.80      1.75 o
  -2   2  16        0.00        0.22      0.24 o
  -1   2  16      366.63      402.59      4.98 o
   0   2  16       78.49       88.20      1.57 o
   1   2  16        2.73        3.59      0.28 o
   2   2  16       16.06       18.75      0.54 o
  -8   3  16       35.31       34.85      0.84 o
  -7   3  16       30.76       26.86      0.83 o
  -6   3  16        2.54        2.09      0.33 o
  -5   3  16       31.75       32.53      1.01 o
  -4   3  16        0.06        0.19      0.25 o
  -3   3  16       23.28       22.74      0.69 o
  -2   3  16       33.55       32.42      0.94 o
  -1   3  16       19.39       21.44      0.62 o
   0   3  16       15.23       15.44      0.49 o
   1   3  16      201.50      221.07      2.83 o
  -7   4  16        0.32        1.12      0.21 o
  -6   4  16       24.24       23.84      0.63 o
  -5   4  16       85.11       83.99      1.57 o
  -4   4  16       58.06       67.37      1.38 o
  -3   4  16       19.47       16.83      0.54 o
  -2   4  16       31.02       32.19      0.87 o
  -1   4  16       45.77       46.22      1.01 o
   0   4  16       29.94       29.11      0.73 o
  -4   5  16        1.82        2.15      0.22 o
  -3   5  16       14.53       11.16      0.38 o
  -8   1  17       76.52       67.13      1.22 o
  -7   1  17       39.52       36.22      1.01 o
  -6   1  17        2.86        5.81      0.40 o
  -5   1  17       30.73       32.22      0.84 o
  -4   1  17       13.23       11.81      0.51 o
  -3   1  17       65.35       68.37      1.43 o
  -2   1  17        6.49        5.65      0.36 o
  -1   1  17        6.08        7.74      0.37 o
   0   1  17        2.79        3.25      0.24 o
   1   1  17        3.11        3.45      0.22 o
  -7   2  17       17.34       14.87      0.50 o
  -6   2  17       58.49       62.91      1.38 o
  -5   2  17       27.51       27.02      0.74 o
  -4   2  17      113.89      121.16      2.06 o
  -3   2  17        0.25        0.08      0.29 o
  -2   2  17        0.18        0.22      0.29 o
  -1   2  17       69.91       74.89      1.39 o
   0   2  17       28.05       30.65      0.76 o
  -7   3  17        0.62        0.77      0.21 o
  -6   3  17       83.99       93.48      1.62 o
  -5   3  17        2.78        2.70      0.30 o
  -4   3  17        1.42        1.29      0.24 o
  -3   3  17        9.15       11.48      0.43 o
  -2   3  17       17.41       17.63      0.51 o
  -1   3  17        1.04        2.08      0.22 o
  -5   4  17        6.10        8.73      0.36 o
  -4   4  17        0.95        0.64      0.18 o
  -3   4  17       21.37       21.03      0.63 o
  -2   4  17        7.18        6.91      0.30 o
  -7   0  18       30.81       36.16      0.91 o
  -6   0  18       99.35      107.26      1.81 o
  -5   0  18        0.28       -0.02      0.31 o
  -4   0  18        8.83        7.78      0.39 o
  -3   0  18       38.76       49.84      1.11 o
  -2   0  18       16.82       18.84      0.53 o
  -1   0  18        5.14        6.07      0.29 o
  -7   1  18        0.10        0.16      0.25 o
  -6   1  18        2.83        2.52      0.30 o
  -5   1  18        1.60        1.67      0.27 o
  -4   1  18       32.87       41.98      1.01 o
  -3   1  18        1.26        0.97      0.23 o
  -2   1  18       24.89       32.11      0.83 o
  -1   1  18        0.02       -0.04      0.19 o
  -6   2  18       37.12       38.36      0.91 o
  -5   2  18        6.95        6.46      0.34 o
  -4   2  18       51.23       57.87      1.19 o
  -3   2  18       79.21       81.99      1.44 o
  -2   2  18        1.00        0.12      0.23 o
  -1   2  18        1.96        2.45      0.21 o
  -5   3  18       25.58       22.49      0.64 o
  -4   3  18       40.02       48.18      0.99 o
  -3   3  18       32.78       35.36      0.81 o
  -4   1  19        7.84        8.18      0.34 o
 
